# Supplementary material for: The better to eat you with: morphological disparity and enamel ultrastructure in odontocetes
Source: Sci Rep. 2023 Oct 8;13:16969. doi: 10.1038/s41598-023-44112-8 (PMC10560669; doi:10.1038/s41598-023-44112-8)
Supplement: Supplementary file 1 — Supplementary Information 1. [file 41598_2023_44112_MOESM1_ESM.nex]

#NEXUS
BEGIN DATA;
	DIMENSIONS NTAX=35 NCHAR=11;
	FORMAT DATATYPE=STANDARD SYMBOLS=" 0 1 2 3 4 5 6" MISSING=? GAP=- ;

MATRIX
	Pakicetus                   001?-1000(01)0
	OU_22023_Kekenodontidae     003(23)310????
	OU_22457_Squalodontidae     0033010??0?
	OU_22257_Squalodontidae     0033310??0?
	Phoberodon_arctirostris     00333021100
	Prosqualodon_australis      00333102100
	Notocetus_vanbenedeni       10332(01)2520(12)
	Platanista_gangetica        0012011521(23)
	Otekaikea_huata             103222232(01)?
	Physeter_catodon            21(25)(02)0-0----
	Kogia_breviceps             21500-0----
	Berardius_bairdii           2021020----
	Ziphius_cavirostris         21500-0----
	Mesoplodon_densirostris     21(25)?020----
	Inia_geoffrensis            0013010422(123)
	Pontoporia_blainvillei      1031032521(56)
	OU_22108_Delphinoidea       1032022??1?
	Delphinapterus_leucas       20210205211
	Phocoena_spinipinnis        1021040621(01)
	Phocoena_phocoena           1041030621(12)
	Phocoenoides_dalli          1043030621(12)
	Neophocaena_phocaenoides    1043030621(01)
	Cephalorhynchus_hectori     10320325212
	Lagenorhynchus_acutus       103?032521(234)
	Orcaella_brevirostris       103?0325211
	Orcinus_orca                103(23)0325210
	Globicephala_macrorhynchus  203?0325210
	Grampus_griseus             2032032----
	Pseudorca_crassidens        10330325210
	Delphinus_delphis           103?032521(456)
	Lagenodelphis_hosei         1032032521(34)
	Stenella_attenuata          103?032521(345)
	Tursiops_truncatus          1033032521(12)
	Sotalia_fluviatilis         103?032521(23)
	Steno_bredanensis           1033032520(12)
;
END;

BEGIN ASSUMPTIONS;
	OPTIONS DEFTYPE = unord PolyTcount = MINSTEPS;
	TYPESET * UNTITLED  = ord: 11, unord: 1-10;
END;
