# Supplementary material for: The better to eat you with: morphological disparity and enamel ultrastructure in odontocetes
Source: Sci Rep. 2023 Oct 8;13:16969. doi: 10.1038/s41598-023-44112-8 (PMC10560669; doi:10.1038/s41598-023-44112-8)
Supplement: Supplementary file 2 — Supplementary Information 2. [file 41598_2023_44112_MOESM2_ESM.zip]

Archive with 11 entries (11 files):
- ages.csv
- Disparity_support_disparity_measure_functions.R
- Function_for_convex_hulls.R
- hirearchy_matrix.csv
- phylo.fda.v0.2noPlotting.R
- Viglino et al_Enamel ultrastructre disparity_time bins allexcluded script.R
- Viglino et al_Enamel ultrastructre disparity_time bins earlyMioWo script.R
- Viglino et al_Enamel ultrastructre disparity_time bins fossilvsext script.R
- Viglino et al_Enamel ultrastructre disparity_time bins OligoWo script.R
- compositetree.tre
- Viglino et al_pfDA script.R
