# Supplementary material for: The better to eat you with: morphological disparity and enamel ultrastructure in odontocetes
Source: Sci Rep. 2023 Oct 8;13:16969. doi: 10.1038/s41598-023-44112-8 (PMC10560669; doi:10.1038/s41598-023-44112-8)
Supplement: Supplementary file 2 — Supplementary Information 2. [file 41598_2023_44112_MOESM2_ESM.zip › ages.csv]

Taxon	FAD	LAD	Habitat	Diet	BodyMass	Feeding method
Pakicetus	56	41.3	SemiAquatic	Freshwater_prey	56	SemiAquaticFeed
OU_22023_Kekenodontidae	28.1	27.3	Coastal	?	381	Raptorial
OU_22457_Squalodontidae	25.2	21.7	Coastal	?	351	Raptorial
OU_22257_Squalodontidae	25.2	21.7	Coastal	?	422	Raptorial
Phoberodon_arctirostris	20.44	15.97	Coastal	?	611	Raptorial
Prosqualodon_australis	20.44	15.97	Coastal	?	398	Raptorial
Notocetus_vanbenedeni	20.44	15.97	Coastal	?	336	Combination
Platanista_gangetica	0.01	0	Freshwater	Piscivorous_others	108	Raptorial
Otekaikea_huata	24.6	22.3	Coastal	?	340	Combination
Physeter_catodon	3.6	0	Oceanic	Teutophagous	45000	Capture
Kogia_breviceps	3.6	0	Oceanic	Teutophagous	417	Capture
Berardius_bairdii	0.01	0	Oceanic	Piscivorous	12000	Capture
Ziphius_cavirostris	5.33	0	Oceanic	Teutophagous	3000	Capture
Mesoplodon_densirostris	0.01	0	Oceanic	Teutophagous	1033	Capture
Inia_geoffrensis	0.01	0	Freshwater	Piscivorous	207	Raptorial
Pontoporia_blainvillei	1.81	0	Coastal	Piscivorous	53	Raptorial
OU_22108_Delphinoidea	27.2	25.2	Coastal	?	320	Combination
Delphinapterus_leucas	2.59	0	Artic	Piscivorous_others	1500	Capture
Phocoena_spinipinnis	0.01	0	Coastal	Piscivorous	105	Combination
Phocoena_phocoena	5.33	0	Coastal	Piscivorous	75	Combination
Phocoenoides_dalli	0.01	0	Oceanic	Piscivorous_others	200	Combination
Neophocaena_phocaenoides	0.13	0	Coastal-Freshwater	Piscivorous_others	70	Combination
Cephalorhynchus_hectori	1.87	0	Coastal	Piscivorous_others	50	Combination
Lagenorhynchus_acutus	2.59	0	Oceanic	Piscivorous_others	230	Combination
Orcaella_brevirostris	0.01	0	Coastal-Freshwater	Piscivorous_others	133	Combination
Orcinus_orca	5.33	0	Oceanic	PredatorTop	6600	Combination
Globicephala_macrorhynchus	2.58	0	Oceanic	Teutophagous	3600	Capture
Grampus_griseus	5.33	0	Oceanic	Teutophagous	500	Capture
Pseudorca_crassidens	0.78	0	Oceanic	Piscivorous	1360	Combination
Delphinus_delphis	5.33	0	Coastal-Oceanic	Piscivorous_others	235	Combination
Lagenodelphis_hosei	0.01	0	Oceanic	Piscivorous_others	210	Combination
Stenella_attenuata	0.01	0	Oceanic	Piscivorous_others	119	Combination
Tursiops_truncatus	2.58	0	Coastal-Oceanic	Piscivorous_others	650	Combination
Sotalia_fluviatilis	0.01	0	Oceanic	Piscivorous	53	Combination
Steno_bredanensis	0.01	0	Oceanic	Piscivorous_others	155	Combination
