# Supplementary material for: The better to eat you with: morphological disparity and enamel ultrastructure in odontocetes
Source: Sci Rep. 2023 Oct 8;13:16969. doi: 10.1038/s41598-023-44112-8 (PMC10560669; doi:10.1038/s41598-023-44112-8)
Supplement: Supplementary file 2 — Supplementary Information 2. [file 41598_2023_44112_MOESM2_ESM.zip › Disparity_support_disparity_measure_functions.R]

MPDBootstrap <- function (DistanceMatrix,
                          Bins = NULL,
                          Replicates = 1001,
                          ConfidenceLevel = 0.95) {
  
  if (is.null(Bins)) {
    
    SampleMean <- mean(as.dist(DistanceMatrix$distance_matrix), na.rm = TRUE)
    
    r <- replicate(n = Replicates,
                   expr = {sample(x = as.dist(DistanceMatrix$distance_matrix),
                                  size = length(as.dist(DistanceMatrix$distance_matrix)),
                                  replace = TRUE)})
    
    DeltaStars <- colMeans(r, na.rm = TRUE) - SampleMean
    
    rs <- sort(SampleMean - quantile(DeltaStars,
                                     c((1 - ConfidenceLevel) / 2,
                                       1 - ((1 - ConfidenceLevel) / 2)),
                                     names = FALSE))
    
    res <- data.frame("Bin" = "All",
                      "MPD" = SampleMean,
                      "LowerLimit" = rs[1],
                      "UpperLimit" = rs[2])
    
    return(res)
    
  } else {
    
    if (any(unlist(lapply(Bins, length), use.names = FALSE) <= 2)) {
      
      stop("At least one bin contains two or fewer taxa. MPD cannot be calculated.")
      
    }
    
    res <- data.frame("Bin" = names(Bins),
                      "MPD" = rep(0, length(Bins)),
                      "LowerLimit" = rep(0, length(Bins)),
                      "UpperLimit" = rep(0, length(Bins)))
    
    for (i in seq_along(Bins)) {
      
      SampleMean <- mean(as.dist(DistanceMatrix$distance_matrix[Bins[[i]], Bins[[i]]]),
                         na.rm = TRUE)
      
      r <- replicate(n = Replicates,
                     expr = {sample(x = as.dist(DistanceMatrix$distance_matrix[Bins[[i]], Bins[[i]]]),
                                    size = length(as.dist(DistanceMatrix$distance_matrix[Bins[[i]], Bins[[i]]])),
                                    replace = TRUE)})
      
      DeltaStars <- colMeans(r, na.rm = TRUE) - SampleMean
      
      rs <- sort(SampleMean - quantile(DeltaStars,
                                       c((1 - ConfidenceLevel) / 2,
                                         1 - ((1 - ConfidenceLevel) / 2)),
                                       names = FALSE,
                                       na.rm = TRUE))
      
      res[i, "MPD"] <- SampleMean
      
      res[i, "LowerLimit"] <- rs[1]
      res[i, "UpperLimit"] <- rs[2]
      
    }
    
    return(res)
    
  }
  
}

WMPDBootstrap <- function (DistanceMatrix,
                           Bins = NULL,
                           Replicates = 1001,
                           ConfidenceLevel = 0.95) {
  
  if (is.null(Bins)) {
    
    d <- as.dist(DistanceMatrix$distance_matrix)
    
    cmp <- as.dist(DistanceMatrix$comparable_character_matrix)
    
    sn <- replicate(n = Replicates, expr = {sample(x = seq_along(d),
                                                   size = length(d),
                                                   replace = TRUE)})
    
    SampleWMPD <- (sum(d * cmp, na.rm = TRUE)) / sum(cmp)
    
    DeltaStars <- apply(X = sn,
                        MARGIN = 2,
                        FUN = function(x) {((sum(d[x] * cmp[x], na.rm = TRUE)) /
                                              sum(cmp[x])) - SampleWMPD})
    
    rs <- sort(SampleWMPD - quantile(DeltaStars,
                                     c((1 - ConfidenceLevel) / 2,
                                       1 - ((1 - ConfidenceLevel) / 2)),
                                     names = FALSE))
    
    res <- data.frame("Bin" = "All",
                      "WMPD" = SampleWMPD,
                      "LowerLimit" = rs[1],
                      "UpperLimit" = rs[2])
    
    return(res)
    
  } else {
    
    if (any(unlist(lapply(Bins, length), use.names = FALSE) <= 2)) {
      
      stop("At least one bin contains two or fewer taxa. WMPD cannot be calculated.")
      
    }
    
    res <- data.frame("Bin" = names(Bins),
                      "WMPD" = rep(0, length(Bins)),
                      "LowerLimit" = rep(0, length(Bins)),
                      "UpperLimit" = rep(0, length(Bins)))
    
    for (i in seq_along(Bins)) {
      
      d <- as.dist(DistanceMatrix$distance_matrix[Bins[[i]], Bins[[i]]])
      
      cmp <- as.dist(DistanceMatrix$comparable_character_matrix[Bins[[i]], Bins[[i]]])
      
      sn <- replicate(n = Replicates, expr = {sample(x = seq_along(d),
                                                     size = length(d),
                                                     replace = TRUE)})
      
      SampleWMPD <- (sum(d * cmp, na.rm = TRUE)) / sum(cmp)
      
      DeltaStars <- apply(X = sn,
                          MARGIN = 2,
                          FUN = function(x) {((sum(d[x] * cmp[x], na.rm = TRUE)) /
                                                sum(cmp[x])) - SampleWMPD})
      
      rs <- sort(SampleWMPD - quantile(DeltaStars,
                                       c((1 - ConfidenceLevel) / 2,
                                         1 - ((1 - ConfidenceLevel) / 2)),
                                       names = FALSE,
                                       na.rm = TRUE))
      
      res[i, "WMPD"] <- SampleWMPD
      
      res[i, "LowerLimit"] <- rs[1]
      res[i, "UpperLimit"] <- rs[2]
      
    }
    
    return(res)
    
  }
  
}


get_dist_to_centroid <- function(x) {
  
  mtx <- rbind(rep(0, times = ncol(x)), x)
  
  dists <- dist(mtx, method = "euclidean")
  
  res <- as.matrix(dists)[1, -1]
  
  return(res)
  
}

sov_bootstrap <- function (Vectors,
                           Bins = NULL,
                           Replicates = 1001,
                           ConfidenceLevel = 0.95) {
  
  if (is.null(Bins)) {
    
    sn <- replicate(n = Replicates, expr = {sample(x = seq_len(nrow(Vectors)),
                                                   size = nrow(Vectors),
                                                   replace = TRUE)})
    
    SampleSoV <- sum(apply(X = Vectors, MARGIN = 2, FUN = var))
    
    DeltaStars <- apply(X = sn,
                        MARGIN = 2,
                        FUN = function(x) {sum(apply(Vectors[x, ], 2, var)) -
                            SampleSoV})
    
    rs <- sort(SampleSoV - quantile(DeltaStars,
                                    c((1 - ConfidenceLevel) / 2,
                                      1 - ((1 - ConfidenceLevel) / 2)),
                                    names = FALSE))
    
    res <- data.frame("Bin" = "All",
                      "SoV" = SampleSoV,
                      "LowerLimit" = rs[1],
                      "UpperLimit" = rs[2])
    
    return(res)
    
  } else {
    
    if (any(unlist(lapply(Bins, length), use.names = FALSE) <= 2)) {
      
      stop("At least one bin contains two or fewer taxa. WMPD cannot be calculated.")
      
    }
    
    res <- data.frame("Bin" = names(Bins),
                      "SoV" = rep(0, length(Bins)),
                      "LowerLimit" = rep(0, length(Bins)),
                      "UpperLimit" = rep(0, length(Bins)))
    
    for (i in seq_along(Bins)) {
      
      sn <- replicate(n = Replicates,
                      expr = {sample(x = seq_len(nrow(Vectors[Bins[[i]], ])),
                                     size = nrow(Vectors[Bins[[i]], ]),
                                     replace = TRUE)})
      
      SampleSoV <- sum(apply(X = Vectors[Bins[[i]], ], MARGIN = 2, FUN = var))
      
      DeltaStars <- apply(X = sn,
                          MARGIN = 2,
                          FUN = function(x) {sum(apply(Vectors[Bins[[i]][x], ],
                                                       MARGIN = 2,
                                                       FUN = var)) -
                              SampleSoV})
      
      rs <- sort(SampleSoV - quantile(DeltaStars,
                                      c((1 - ConfidenceLevel) / 2,
                                        1 - ((1 - ConfidenceLevel) / 2)),
                                      names = FALSE))
      
      res[i, "SoV"] <- SampleSoV
      
      res[i, "LowerLimit"] <- rs[1]
      res[i, "UpperLimit"] <- rs[2]
      
    }
    
    return(res)
    
  }
  
}
