# Supplementary material for: The better to eat you with: morphological disparity and enamel ultrastructure in odontocetes
Source: Sci Rep. 2023 Oct 8;13:16969. doi: 10.1038/s41598-023-44112-8 (PMC10560669; doi:10.1038/s41598-023-44112-8)
Supplement: Supplementary file 2 — Supplementary Information 2. [file 41598_2023_44112_MOESM2_ESM.zip › Function_for_convex_hulls.R]

### Plotting function to plot convex hulls
### Filename: Plot_ConvexHull.R
### Notes:
############################################################################
 
# INPUTS:
# xcoords: x-coordinates of point data
# ycoords: y-coordinates of point data
# lcolor: line color
 
# OUTPUTS:
# convex hull around data points in a particular color (specified by lcolor)
 
# FUNCTION:
Plot_ConvexHull<-function(xcoord, ycoord, lcolor){
  hpts <- chull(x = xcoord, y = ycoord)
  hpts <- c(hpts, hpts[1])
  lines(xcoord[hpts], ycoord[hpts], col = lcolor)
}  
# END OF FUNCTION
