# Supplementary material for: The better to eat you with: morphological disparity and enamel ultrastructure in odontocetes
Source: Sci Rep. 2023 Oct 8;13:16969. doi: 10.1038/s41598-023-44112-8 (PMC10560669; doi:10.1038/s41598-023-44112-8)
Supplement: Supplementary file 2 — Supplementary Information 2. [file 41598_2023_44112_MOESM2_ESM.zip › hirearchy_matrix.csv]

dependent_character	independent_character
3	2
5	1
8	1
9	1
10	2
11	1
