# Supplementary material for: The better to eat you with: morphological disparity and enamel ultrastructure in odontocetes
Source: Sci Rep. 2023 Oct 8;13:16969. doi: 10.1038/s41598-023-44112-8 (PMC10560669; doi:10.1038/s41598-023-44112-8)
Supplement: Supplementary file 2 — Supplementary Information 2. [file 41598_2023_44112_MOESM2_ESM.zip › phylo.fda.v0.2noPlotting.R]

## phylo.FDA.v0.2 by the Lars Schmitz Lab, modified by LDVA to supress plotting

#require(nnet)
require(mda)
require(ape)
require(geiger)
#require(lattice)

###----------------------------------------------------------------------
### Internal function from the package mda
###----------------------------------------------------------------------
"contr.fda" <-
  function (p = rep(1, d[1]), contrast.default = contr.helmert(length(p)))
  {
    d <- dim(contrast.default)
    sqp <- sqrt(p/sum(p))
    x <- cbind(1, contrast.default) * outer(sqp, rep(1, d[2] +
                                                       1))
    qx <- qr(x)
    J <- qx$rank
    qr.qy(qx, diag(d[1])[, seq(2, J)])/outer(sqp, rep(1, J -
                                                        1))
  }

###----------------------------------------------------------------------
### Associated functions modified from the package mda
###----------------------------------------------------------------------
"predict.phylo.fda" <-
  function (object, newdata, type = c("class", "variates", "posterior",
                                      "hierarchical", "distances"), prior, dimension = J - 1, ...)
  {
    dist <- function(x, mean, m = ncol(mean)) (scale(x, mean,
                                                     FALSE)^2) %*% rep(1, m)
    type <- match.arg(type)
    means <- object$means
    Jk <- dim(means)
    J <- Jk[1]
    k <- Jk[2]
    if (type == "hierarchical") {
      if (missing(dimension))
        dimension.set <- seq(k)
      else {
        dimension.set <- dimension[dimension <= k]
        if (!length(dimension.set))
          dimension.set <- k
        dimension <- max(dimension.set)
      }
    }
    
    else dimension <- min(max(dimension), k)
    if (missing(newdata))
      y <- predict(object$fit)
    else {
      if (inherits(newdata, "data.frame") || is.list(newdata)) {
        Terms <- delete.response(terms(object))
        attr(Terms, "intercept") <- 0
        newdata <- model.matrix(Terms, newdata)
      }
      y <- predict(object$fit, newdata)
    }
    y <- y %*% object$theta[, seq(dimension), drop = FALSE]
    lambda <- object$values
    alpha <- sqrt(lambda[seq(dimension)])
    sqima <- sqrt(1 - lambda[seq(dimension)])
    newdata <- scale(y, FALSE, sqima * alpha)
    if (missing(prior))
      prior <- object$prior
    else {
      if (any(prior < 0) | round(sum(prior), 5) != 1)
        stop("innappropriate prior")
    }
    means <- means[, seq(dimension), drop = FALSE]
    switch(type, variates = return(newdata), class = {
      n <- nrow(newdata)
      prior <- 2 * log(prior)
      mindist <- dist(newdata, means[1, ], dimension) - prior[1]
      pclass <- rep(1, n)
      for (i in seq(2, J)) {
        ndist <- dist(newdata, means[i, ], dimension) - prior[i]
        l <- ndist < mindist
        pclass[l] <- i
        mindist[l] <- ndist[l]
      }
      ## 2001-10-27: Need to provide levels or else if we get an error
      ## if the predicted classes do no contain all possible classes.
      ## Reported by Greg Jefferis <jefferis@stanford.edu>, fix by
      ## Bj/orn-Helge Mevik <bjorn-helge.mevik@matforsk.no>.
      return(factor(pclass, levels = seq(J),
                    labels = dimnames(means)[[1]]))
    }, posterior = {
      pclass <- matrix(0, nrow(newdata), J)
      for (i in seq(J)) pclass[, i] <- exp(-0.5 * dist(newdata, means[i,
                                                                      ], dimension)) * prior[i]
      dimnames(pclass) <- list(dimnames(newdata)[[1]], dimnames(means)[[1]])
      return(pclass/drop(pclass %*% rep(1, J)))
    }, hierarchical = {
      prior <- 2 * log(prior)
      Pclass <- vector("list", length(dimension.set))
      names(Pclass) <- paste("D", dimension.set, sep = "")
      for (ad in seq(along = dimension.set)) {
        d <- dimension.set[ad]
        dd <- seq(d)
        
        mindist <- dist(newdata[, dd, drop = FALSE], means[1, dd, drop = FALSE],
                        d) - prior[1]
        pclass <- rep(1, nrow(newdata))
        for (i in seq(2, J)) {
          ndist <- dist(newdata[, dd, drop = FALSE], means[i, dd,
                                                           drop = FALSE], d) - prior[i]
          l <- ndist < mindist
          pclass[l] <- i
          mindist[l] <- ndist[l]
        }
        levels(pclass) <- dimnames(means)[[1]]
        Pclass[[ad]] <- pclass
      }
      rownames <- dimnames(newdata)[[1]]
      if (is.null(rownames))
        rownames <- paste(seq(nrow(newdata)))
      return(structure(Pclass, class = "data.frame", row.names = rownames,
                       dimensions = dimension.set))
    }, distances = {
      dclass <- matrix(0, nrow(newdata), J)
      for (i in seq(J)) dclass[, i] <- dist(newdata, means[i, ],
                                            dimension)
      dimnames(dclass) <- list(dimnames(newdata)[[1]], dimnames(means)[[1]])
      return(dclass)
    })
  }
"predict.polyreg.modified" <-
  function (object, newdata, ...)
  {
    if (missing(newdata)) {
      z <- fitted(object)
      if (is.null(z))
        stop("need to supply newdata")
      else return(z)
    }
    degree <- object$degree
    monomial <- object$monomial
    newdata %*% object$coef
  }
"polyreg.modified" <-
  function (x, y, w, degree = 1, monomial = FALSE, ...)
  {
    #x <- polybasis(x, degree, monomial)
    y <- as.matrix(y) # just making sure ...
    if (iswt <- !missing(w)) {
      if (any(w <= 0))
        stop("only positive weights")
      w <- sqrt(w)
      y <- y * w
      x <- x * w
    }
    qrx <- qr(x)
    coef <- as.matrix(qr.coef(qrx, y))
    
    fitted <- qr.fitted(qrx, y)
    if ((df <- qrx$rank) < ncol(x))
      coef[qrx$pivot, ] <- coef
    if (iswt)
      fitted <- fitted/w
    structure(list(fitted.values = fitted, coefficients = coef,
                   degree = degree, monomial = monomial, df = df), class = "polyreg.modified")
  }
"print.phylo.fda" <-
  function (x, ...)
  {
    if (!is.null(cl <- x$call)) {
      cat("Call:\n")
      dput(cl)
    }
    cat("\nDimension:", format(x$dimension), "\n")
    cat("\nPercent Between-Group Variance Explained:\n")
    print(round(x$percent, 2))
    error <- x$confusion
    df <- x$fit
    if (!is.null(df))
      df <- df$df
    if (!is.null(df)) {
      cat("\nDegrees of Freedom (per dimension):", format(sum(df)),
          "\n")
    }
    if (!is.null(error)) {
      n <- as.integer(sum(error))
      error <- format(round(attr(error, "error"), 5))
      cat("\nTraining Misclassification Error:", error, "( N =",
          n, ")\n")
    }
    invisible(x)
  }
"plot.phylo.fda" <- function(pfdamodel,gfactor=pfdamodel$g,prdfactor=pfdamodel$prd)
{
  pfdavar <- predict(pfdamodel, type="variate")
  lim1x <- c(min(pfdavar[,1]),max(pfdavar[,1]))
  lim1y <- c(min(pfdavar[,2]),max(pfdavar[,2]))
  m1 <- 4;m2 <- 1
  oldpar<-par(no.readonly=FALSE);on.exit(par(oldpar));x11(height=8,width=14);par(mfrow=c(1,2),mar=c(m1,m1,m1,m2),oma=c(m2,m2,m2,m2));
  matplot(pfdavar[gfactor==levels(gfactor)[1],1], pfdavar[gfactor==levels(gfactor)[1],2], xlab="pFDA1",ylab="pFDA2", xlim=lim1x, ylim=lim1y, pch=1, col=1, main="True Classes",sub=paste("lambda = ",pfdamodel$val," intrcpt=",pfdamodel$intercept," eqprior=",pfdamodel$eqprior,sep=""))
  for (i in 2:nlevels(gfactor)) matplot(pfdavar[gfactor==levels(gfactor)[i],1], pfdavar[gfactor==levels(gfactor)[i],2], add=TRUE, pch=i, col=i)
  legend(min(lim1x),max(lim1y),levels(gfactor), pch=1:nlevels(gfactor), col=1:nlevels(gfactor))
  
  legend(min(lim1x),min(lim1y)+(max(lim1y)-min(lim1y))*0.1,paste("lambda = ",pfdamodel$val," intrcpt=",pfdamodel$intercept," eqprior=",pfdamodel$eqprior," ",sep=""))
  addEllipseGrp(pfdavar[,1],pfdavar[,2],gfactor, pval=0.95, num=30)
  matplot(pfdavar[prdfactor==levels(prdfactor)[1],1], pfdavar[prdfactor==levels(prdfactor)[1],2], xlab="pFDA1",ylab="pFDA2", xlim=lim1x, ylim=lim1y, pch=1, col=1, main="Predicted Classes",sub=paste("lambda = ",pfdamodel$val," intercept=",pfdamodel$intercept," eqprior=",pfdamodel$eqprior,sep=""))
  for (i in 2:nlevels(prdfactor)) matplot(pfdavar[prdfactor==levels(prdfactor)[i],1], pfdavar[prdfactor==levels(prdfactor)[i],2], add=TRUE, pch=i, col=i)
  legend(min(lim1x),max(lim1y),levels(prdfactor), pch=1:nlevels(prdfactor), col=1:nlevels(prdfactor))
  legend(min(lim1x),min(lim1y)+(max(lim1y)-min(lim1y))*0.1,paste(levels(prdfactor),"=",pfdamodel$prior," ",sep=""))
  legend(max(lim1x)-(max(lim1x)-min(lim1x))*0.2,max(lim1y),signif(attr(pfdamodel$confusion,"error"),4))
  invisible()
}

###----------------------------------------------------------------------
### Main pFDA function with training data only
###----------------------------------------------------------------------
"phylo.fda" <-function (data,grp,tretre,val=1,treetrans=rescale,
                        dimension = J - 1, eps = .Machine$double.eps,
                        keep.fitted = (n * dimension < 1000), method=polyreg.modified,intercept=TRUE,eqprior=FALSE,priin=1)
{
  this.call <- match.call()
  if(intercept) data <- cbind(Intercept=rep(1,nrow(data)),data)
  data <- as.matrix(data)
  tretre <- treetrans(tretre,"lambda", val)
  g <- as.factor(grp)
  ng <- nlevels(g)
  W <- vcv.phylo(tretre)
  invW<-solve(W)
  invW.eig <- eigen(invW)
  N <- invW.eig$vectors %*% diag(sqrt(invW.eig$values)) %*% solve(invW.eig$vectors)
  divnum <-det(N)^(1/nrow(N))
  N <- N/divnum
  DATA <- N%*%data #Rao (4,57); transforming the data to linear
  n <- nrow(DATA)
  y <- matrix(0,nrow(data),ng)
  for (i in 1:nrow(data)){y[i,g[i]] <- 1}
  Y <- N%*%y #Dummy matrix with phylo bias removed
  x <- DATA
  fg <- factor(g)
  prior <- colSums(Y)/sum(colSums(Y))
  if(eqprior) prior <- c(rep(1/ng,ng))
  if(priin != 1) prior<-priin
  cnames <- levels(fg)
  g <- as.numeric(fg)
  J <- length(cnames)
  weights <- rep(1, n)
  dp <- tapply(weights, g, sum)/n
  theta <- contr.helmert(J)
  theta <- contr.fda(dp, theta)
  
  Theta <- Y%*%theta #fda p.7, above eq2
  fit <- method(x, Theta, weights)
  rss <- t(Theta-fit$fitted) %*% (Theta-fit$fitted)
  ssm <- t(Theta) %*% fitted(fit)/n
  ed <- svd(ssm, nu = 0)
  thetan <- ed$v
  lambda <- ed$d
  lambda[lambda > 1 - eps] <- 1 - eps
  discr.eigen <- lambda/(1 - lambda)
  pe <- (100 * cumsum(discr.eigen))/sum(discr.eigen)
  dimension <- min(dimension, sum(lambda > eps))
  if (dimension == 0) {
    warning("degenerate problem; no discrimination")
    return(structure(list(dimension = 0, fit = fit, call = this.call),
                     class = "phylo.fda"))
  }
  thetan <- thetan[, seq(dimension), drop = FALSE]
  pe <- pe[seq(dimension)]
  alpha <- sqrt(lambda[seq(dimension)])
  sqima <- sqrt(1 - lambda[seq(dimension)])
  vnames <- paste("v", seq(dimension), sep = "")
  means <- scale(theta %*% thetan, FALSE, sqima/alpha)
  dimnames(means) <- list(cnames, vnames)
  names(lambda) <- c(vnames, rep("", length(lambda) - dimension))
  names(pe) <- vnames
  frml <- "grp~"
  nc <- ncol(data)
  varnam <- colnames(data)
  for(i in 1:(nc-1)) frml <- paste(frml,varnam[i],"+", sep="")
  frml <- paste(frml,varnam[nc], sep="")
  frml <- as.formula(frml)
  dset <- as.data.frame(cbind(grp,DATA))
  Terms <- as.call(fda(formula = frml, data = dset, weights = weights))
  obj <- structure(list(percent.explained = pe, values = lambda,
                        means = means, theta.mod = thetan, dimension = dimension,
                        prior = prior, fit = fit, call = this.call, terms = Terms),
                   class = "phylo.fda")
  obj$confusion <- confusion(predict(obj), fg)
  obj$prd <- predict(obj)
  obj$g <- as.factor(grp)
  obj$val <- val
  obj$rss <- sum(diag(rss))
  obj$intercept <- intercept
  obj$eqprior <- eqprior
  if (!keep.fitted)
    obj$fit$fitted.values <- NULL
  obj
}

###----------------------------------------------------------------------
### Main pFDA function with training and test data
###----------------------------------------------------------------------

"phylo.fda.pred" <-function (dataA,grpA,taxtaxA,tretreA,testlistn,val=1,treetrans=rescale,
                             method=polyreg.modified,sbcls=floor(table(grp)/4),
                             dimension = J - 1, eps = .Machine$double.eps, keep.fitted = (n * dimension < 1000),intercept=TRUE,eqprior=FALSE,priin=1)
{
  ## Preparing data
  this.call <- match.call()
  if(intercept) dataA <- cbind(Intercept=rep(1,nrow(dataA)),dataA)
  dataA <- as.data.frame(dataA)
  nA <- nrow(dataA)
  testlist <- taxtaxA[testlistn]
  traininglist <- taxtaxA[-testlistn]
  rownames(dataA) <- taxtaxA
  tretre <- drop.tip(tretreA,testlistn)
  grp <- grpA[-testlistn]
  grp <- grp[grp %in% names(table(grp))[table(grp) > 0], drop=TRUE]
  g <- as.factor(grp)
  ng <- nlevels(g)
  grpA <- as.factor(grpA)
  ntest <- length(testlist)
  dataA <- as.matrix(dataA)
  tretreA <- treetrans(tretreA,"lambda", val)
  W <- vcv.phylo(tretreA)
  invW<-solve(W)
  invW.eig <- eigen(invW)
  N <- invW.eig$vectors %*% diag(sqrt(invW.eig$values)) %*% solve(invW.eig$vectors)
  divnum <-det(N)^(1/nrow(N))
  N <- N/divnum
  invN <- solve(N)
  y <- matrix(0,nA,nlevels(grpA))
  for (i in 1:nA){y[i,grpA[i]] <- 1}
  Y <- N%*%y #Dummy matrix with phylo bias removed
  Y <- Y[-testlistn,1:ng]
  DATAA <- N%*%as.matrix(dataA) #Rao (4,57); transforming the data to linear
  DATA <- DATAA[-testlistn,]
  DATAtest <- DATAA[testlistn,]
  n<-nrow(DATA)
  m<-nrow(DATAtest)
  x <- DATA
  fg <- factor(g)
  prior <- colSums(Y)/sum(colSums(Y))
  if(eqprior) prior <- c(rep(1/ng,ng))
  if(priin != 1) prior<-priin
  cnames <- levels(fg)
  g <- as.numeric(fg)
  J <- length(cnames)
  weights <- rep(1, n)
  dp <- tapply(weights, g, sum)/n
  theta <- contr.helmert(J)
  theta <- contr.fda(dp, theta)
  Theta <- Y%*%theta #fda p.7, above eq2
  
  fit <- method(x, Theta, weights)
  rss <- t(Theta-fit$fitted) %*% (Theta-fit$fitted)
  ssm <- t(Theta) %*% fitted(fit)/n
  ed <- svd(ssm, nu = 0)
  thetan <- ed$v
  lambda <- ed$d
  lambda[lambda > 1 - eps] <- 1 - eps
  discr.eigen <- lambda/(1 - lambda)
  pe <- (100 * cumsum(discr.eigen))/sum(discr.eigen)
  dimension <- min(dimension, sum(lambda > eps))
  if (dimension == 0) {
    warning("degenerate problem; no discrimination")
    return(structure(list(dimension = 0, fit = fit, call = this.call),
                     class = "fda"))
  }
  thetan <- thetan[, seq(dimension), drop = FALSE]
  pe <- pe[seq(dimension)]
  alpha <- sqrt(lambda[seq(dimension)])
  sqima <- sqrt(1 - lambda[seq(dimension)])
  vnames <- paste("v", seq(dimension), sep = "")
  means <- scale(theta %*% thetan, FALSE, sqima/alpha)
  dimnames(means) <- list(cnames, vnames)
  names(lambda) <- c(vnames, rep("", length(lambda) - dimension))
  names(pe) <- vnames
  frml <- "grp~"
  nc <- ncol(dataA)
  varnam <- colnames(dataA)
  for(i in 1:(nc-1)) frml <- paste(frml,varnam[i],"+", sep="")
  frml <- paste(frml,varnam[nc], sep="")
  frml <- as.formula(frml)
  dset <- as.data.frame(cbind(grp,DATA))
  Terms <- as.call(fda(formula = frml, data = dset, weights = weights))
  obj <- structure(list(percent.explained = pe, values = lambda,
                        means = means, theta.mod = thetan, dimension = dimension,
                        prior = prior, fit = fit, call = this.call, terms = Terms),
                   class = "phylo.fda")
  obj$confusion <- confusion(predict(obj), fg)
  obj$prd <- predict(obj)
  obj$x<-x
  obj$g <- as.factor(grp)
  obj$val <- val
  obj$rss <- sum(diag(rss))
  obj$intercept <- intercept
  obj$eqprior <- eqprior
  obj$DATAtest <- DATAtest
  obj$DATA <- DATA
  tpred <- predict(obj,DATAtest)
  tpredn <- as.numeric(tpred)
  tpred <- as.matrix(tpred)
  rownames(tpred) <- testlist
  obj$testprediction <- tpred
  obj$testprediction_numeral <- tpredn
  if (!keep.fitted)
    
    obj$fit$fitted.values <- NULL
  obj
}


###----------------------------------------------------------------------
### Function for optimal lambda value search
###----------------------------------------------------------------------

"phylo.RSS"<-function (datain,grp,tretre,val=1,treetrans=rescale)
{
  datainO <- as.matrix(datain)
  datainI <- cbind(Intercept=rep(1,nrow(datainO)),datainO)
  tretre <- treetrans(tretre,"lambda", val)
  n <- nrow(datain)
  g <- as.factor(grp)
  ng <- nlevels(g)
  W <- vcv.phylo(tretre)
  invW<-solve(W)
  y <- matrix(0,n,ng) #Dummy matrix without phylo bias
  for (i in 1:n){y[i,g[i]] <- 1}
  invW.eig <- eigen(invW)
  N <- invW.eig$vectors %*% diag(sqrt(invW.eig$values)) %*% solve(invW.eig$vectors)
  Y <- N %*% y # Pretending that there is no phylogenetic bias in y; otherwise Y <- N%*%y
  DATAI <- N%*%datainI
  bhatI <- solve(t(datainI)%*%invW%*%datainI)%*%t(datainI)%*%invW%*%y #Rohlf (9) -- data biased still Rao (4,64)
  yhatI <- datainI%*%bhatI #Rohlf (11)
  RSSyI <- t(y-yhatI) %*% invW %*% (y-yhatI) #Martins and Hansen 1997 (9)
  l0I<- lm(Y~DATAI-1)
  list(RSS=sum(diag(RSSyI))) 
}

##dataA=XA;grpA=gA;taxtaxA=taxaA;tretreA=treA;testlistn=testtaxan;val=0;treetrans=lambdaTree

"phylo.RSS.pred" <-function (dataA,grpA,taxtaxA,tretreA,testlistn,val=1,treetrans=rescale)
{
  dataA <- as.data.frame(dataA)
  nA <- nrow(dataA)
  testlist <- taxtaxA[testlistn]
  traininglist <- taxtaxA[-testlistn]
  rownames(dataA) <- taxtaxA
  tretre <- drop.tip(tretreA,testlistn)
  grp <- grpA[-testlistn]
  grp <- grp[grp %in% names(table(grp))[table(grp) > 0], drop=TRUE]
  g <- as.factor(grp)
  ng <- nlevels(g)
  grpA <- as.factor(grpA)
  icptA <- rep(1,nA)
  dataA <- cbind(icptA,dataA)
  ntest <- length(testlist)
  tretreA <- treetrans(tretreA,"lambda", val)
  
  W <- vcv.phylo(tretreA)
  invW<-solve(W)
  invW.eig <- eigen(invW)
  N <- invW.eig$vectors %*% diag(sqrt(invW.eig$values)) %*% solve(invW.eig$vectors)
  invN <- solve(N)
  y <- matrix(0,nA,nlevels(grpA))
  for (i in 1:nA){y[i,grpA[i]] <- 1}
  Y <- N%*%y #Dummy matrix with phylo bias removed
  Y <- Y[-testlistn,1:ng]
  DATAA <- N%*%as.matrix(dataA) #Rao (4,57); transforming the data to linear
  DATA <- DATAA[-testlistn,]
  BHAT <- solve(t(DATA)%*%DATA)%*%t(DATA)%*%Y
  YHAT <- DATA%*%BHAT
  l0<- lm(Y~DATA-1)
  RSSY <- t(Y-YHAT) %*% (Y-YHAT)
  list(RSS=sum(diag(RSSY))) 
}

##measurements=X;grps=g;mytree=tre;idc=filename_stem

"optLambda" <- function(measurements,grps,mytree,idc="default",sstep=0.01,srange=c(0,1),fldr="./")
{
  lambdalist <- seq(min(srange),max(srange),sstep)
  segnum <- length(lambdalist)
  rslt<-matrix(,segnum,2)
  colnames(rslt) <- c("Lambda","RSS") 
  
  for(i in 1:segnum){
    lambdaval <- lambdalist[i]
    rss <- phylo.RSS(X,grps,mytree,val=lambdaval)
    rslt[i,] <- c(lambdaval,rss$RSS) 
  }
  
  optlambda <- matrix(,1,1);colnames(optlambda)<- "RSS"
  optlambda[1,1]<-max(rslt[which(rslt[,2]==min(rslt[,2])),1])
  

  list(optlambda=optlambda,rslt=rslt)
}

"optLambda.pred" <- function(measurementsA,grpsA,taxaA,mytreeA,testn,idc="default",sstep=0.01,srange=c(0,1),fldr="./")
  
{
  lambdalist <- seq(min(srange),max(srange),sstep)
  segnum <- length(lambdalist)
  rslt<-matrix(,segnum,2)
  colnames(rslt) <- c("Lambda","RSS")
  
  for(i in 1:segnum){
    lambdaval <- lambdalist[i]
    rss <- phylo.RSS.pred(measurementsA,grpsA,taxaA,mytreeA,testn,val=lambdaval)
    rslt[i,] <- c(lambdaval,rss$RSS,rss$AICY) #replaced lLy with AICY
  }
  
  optlambda <- matrix(,1,1);colnames(optlambda)<- "RSS"
  optlambda[1,1]<-max(rslt[which(rslt[,2]==min(rslt[,2])),1])
  matplot(rslt[,1],rslt[,2],type="l",xlab=expression(lambda),ylab="RSS",main="RSS",lty=1,col=1)
  abline(v=optlambda[1,1],col=2,lty=2);mtext(paste("Optimal Lambda = ",optlambda[1,1],sep=""))
  
  pdf(height=11,width=6,file=paste(fldr,idc,".optLambda.pred.pdf",sep=''));layout(matrix(c(1,2),2,1))
  matplot(rslt[,1],rslt[,2],type="l",xlab=expression(lambda),ylab="RSS",main="RSS",lty=1,col=1)
  abline(v=optlambda[1,1],col=2,lty=2);mtext(paste("Optimal Lambda = ",optlambda[1,1],sep=""))
  dev.off()
  
  list(optlambda=optlambda,rslt=rslt)
}
