# Supplementary material for: The better to eat you with: morphological disparity and enamel ultrastructure in odontocetes
Source: Sci Rep. 2023 Oct 8;13:16969. doi: 10.1038/s41598-023-44112-8 (PMC10560669; doi:10.1038/s41598-023-44112-8)
Supplement: Supplementary file 2 — Supplementary Information 2. [file 41598_2023_44112_MOESM2_ESM.zip › Viglino et al_Enamel ultrastructre disparity_time bins OligoWo script.R]

###Enamel ultrastructure disparity analyses###
###Scenario OligoWo###


set.seed(2020)

library("ape")
library("phytools")
library("Claddis")
library("dplyr")
library("dispRity")
library("ggplot2")
library("nlme")
library("paleotree")
library("fBasics")
library("geomorph")
library("vegan")
library("akima")
library("RColorBrewer")

#Import functions to calculate disparity measures and draw convex hulls
source(file = "Disparity_support_disparity_measure_functions.R")
source(file = "Function_for_convex_hulls.R")

#Import matrix in nexus format
matrix <- read_nexus_matrix(file_name = "EnaMicrostDisp.nex")

matrix

#Load temporal data
data <- read.table("ages.csv",
                        header = TRUE,
                        sep = "\t")


#Create temporal data, which also includes categorical variables
temp_data <- data[,c(1:3)]

#Check match between taxon names of matrix and temporal data
setdiff(names(matrix$matrix_1$matrix[,1]),temp_data$Taxon)

#Calculate proportion of missing data in each taxon
miss_data <- apply(X = matrix$matrix_1$matrix,
            MARGIN = 1,
            FUN = function(x) mean(is.na(x)))

#Check taxa that have more than 70% of missing data
miss_data_higher_0.7 <- miss_data[miss_data>0.7]
miss_data_higher_0.7

#Given there is none, we can proceed.

#Assign taxa to each time bin
Eocene <- temp_data[temp_data$FAD>33.9 & temp_data$LAD<56,]
Oligocene <- temp_data[temp_data$FAD>23.03 & temp_data$LAD<33.9,]
early_Miocene <- temp_data[temp_data$FAD>15.97 & temp_data$LAD<23.03,]
extant <- temp_data[temp_data$LAD<=0,]

intersect(Eocene$Taxon,Oligocene$Taxon)
intersect(Oligocene$Taxon,early_Miocene$Taxon)
intersect(early_Miocene$Taxon,extant$Taxon)

#Otekaikea huata, OU 22457 and 22257 intersects with Oligocene and early Miocene. Thus, we need to
#test excluding from one of the time bins for all analyses. Here, we'll exclude them
#from the Oligocene
Oligocene_wo <- subset(Oligocene, !Oligocene$Taxon %in% c("OU_22457_Squalodontidae",
                                                                     "OU_22257_Squalodontidae", "Otekaikea_huata"))

Oligocene_wo

#Read hierarchy matrix for HSJ
hirearchy_matrix <- as.matrix(read.table("hirearchy_matrix.csv",
                               header = TRUE,
                               sep = "\t"))

#Create MORD matrix.
dist_matrix <- calculate_morphological_distances(cladistic_matrix = matrix,
                                                 distance_metric = "mord",
                                                 distance_transformation = "none",
                                                 inapplicable_behaviour = "hsj",
                                                 character_dependencies = hirearchy_matrix,
                                                 alpha = 0.5)

#Check if we need to trim taxa to generate the ordination of the distance matrix
trim_dist_matrix <- trim_matrix(distance_matrix = dist_matrix$distance_matrix)

#We don not need to remove any taxa

#Conduct PCoA without correction
pcoa_result <- pcoa(D = dist_matrix$distance_matrix, correction = "none")

#Check for negative eigenvalues
pcoa_result$values$Eigenvalues<0

#Conduct PCoA with Lingoes correction
pcoa_result <- pcoa(D = dist_matrix$distance_matrix, correction = "lingoes")

#Observation of eigenvalues
plot(pcoa_result$values$Rel_corr_eig*100)
sum(pcoa_result$values$Rel_corr_eig[1:3]*100)

#A graphical exploration of the scree plot indicates that the last change in slope is between PCOs 12 and 13
#Thus, we will use the first 12 PCOs for subsequent disparity analyses
sum(pcoa_result$values$Rel_corr_eig[1:12]*100)

#Calculate distance from centroid for each taxon
dist_2_centroid <- get_dist_to_centroid(pcoa_result$vectors.cor[,1:12])

#Explore correlation between distance to centroid and proportion of missing data
plot(miss_data[rownames(dist_matrix$distance_matrix)], dist_2_centroid, pch=19)
cor.test(miss_data[rownames(dist_matrix$distance_matrix)], dist_2_centroid)
###There is no significant correlation!! 

#Assign taxa to each time bin (from A to D)
A <- intersect(Eocene$Taxon,
                         rownames(pcoa_result$vectors.cor))
B <- intersect(Oligocene_wo$Taxon,
                          rownames(pcoa_result$vectors.cor))
C <- intersect(early_Miocene$Taxon,
                          rownames(pcoa_result$vectors.cor))
D <- intersect(extant$Taxon,
                              rownames(pcoa_result$vectors.cor))
bins.trim <- list(A, B, C, D)

#Plot preliminary morphospace
plot(x = pcoa_result$vectors.cor[, 1],
     y = pcoa_result$vectors.cor[, 2],
     xlim = c(min(pcoa_result$vectors.cor[, 1]), max(pcoa_result$vectors.cor[, 1])),
     ylim = c(min(pcoa_result$vectors.cor[, 2]), max(pcoa_result$vectors.cor[, 2])),
     pch = 19,
     xlab = "PCo 1 (16.5%)",
     ylab = "PCo 2 (10.4%)")
text(x = pcoa_result$vectors.cor[, 1],
     y = pcoa_result$vectors.cor[, 2],
     rownames(pcoa_result$vectors.cor),
     cex = 0.7)


##Given there are no outliers, proceed

#Graphic morphospaces
plot(x = NULL,
     y = NULL,
     xlim = c(min(pcoa_result$vectors.cor[, 1]), max(pcoa_result$vectors.cor[, 1])),
     ylim = c(min(pcoa_result$vectors.cor[, 2]), max(pcoa_result$vectors.cor[, 2])),
     xlab = "PCo 1 (16.5%)",
     ylab = "PCo 2 (10.4%)")
abline(h = 0, lty = 2)
abline(v = 0, lty = 2)
points(x = pcoa_result$vectors.cor[A, 1],
       y = pcoa_result$vectors.cor[A, 2],
       col = "blue",
       pch = 19)
Plot_ConvexHull(xcoord = pcoa_result$vectors.cor[A, 1], ycoord = pcoa_result$vectors.cor[A, 2], lcolor = "blue")
points(x = pcoa_result$vectors.cor[B, 1],
       y = pcoa_result$vectors.cor[B, 2],
       col = "orangered1",
       pch = 19)
Plot_ConvexHull(xcoord = pcoa_result$vectors.cor[B, 1], ycoord = pcoa_result$vectors.cor[B, 2], lcolor = "orangered1")
points(x = pcoa_result$vectors.cor[C, 1],
       y = pcoa_result$vectors.cor[C, 2],
       col = "darkorchid",
       pch = 19)
Plot_ConvexHull(xcoord = pcoa_result$vectors.cor[C, 1], ycoord = pcoa_result$vectors.cor[C, 2], lcolor = "darkorchid")
points(x = pcoa_result$vectors.cor[D, 1],
       y = pcoa_result$vectors.cor[D, 2],
       col = "green",
       pch = 19)
Plot_ConvexHull(xcoord = pcoa_result$vectors.cor[D, 1], ycoord = pcoa_result$vectors.cor[D, 2], lcolor = "green")
legend(0.2, -0.27, legend=c("Eocene", "Oligocene","early Miocene","extant"),
       col=c("blue","orangered1","darkorchid","green"), pch=19, cex=0.70, box.lty=0, bty = "n")

plot(x = NULL,
     y = NULL,
     xlim = c(min(pcoa_result$vectors.cor[, 1]), max(pcoa_result$vectors.cor[, 1])),
     ylim = c(min(pcoa_result$vectors.cor[, 3]), max(pcoa_result$vectors.cor[, 3])),
     xlab = "PCo 1 (16.4%)",
     ylab = "PCo 3 (6.7%)")
abline(h = 0, lty = 2)
abline(v = 0, lty = 2)
points(x = pcoa_result$vectors.cor[A, 1],
       y = pcoa_result$vectors.cor[A, 3],
       col = "blue",
       pch = 19)
Plot_ConvexHull(xcoord = pcoa_result$vectors.cor[A, 1], ycoord = pcoa_result$vectors.cor[A, 3], lcolor = "blue")
points(x = pcoa_result$vectors.cor[B, 1],
       y = pcoa_result$vectors.cor[B, 3],
       col = "orangered1",
       pch = 19)
Plot_ConvexHull(xcoord = pcoa_result$vectors.cor[B, 1], ycoord = pcoa_result$vectors.cor[B, 3], lcolor = "orangered1")
points(x = pcoa_result$vectors.cor[C, 1],
       y = pcoa_result$vectors.cor[C, 3],
       col = "darkorchid",
       pch = 19)
Plot_ConvexHull(xcoord = pcoa_result$vectors.cor[C, 1], ycoord = pcoa_result$vectors.cor[C, 3], lcolor = "darkorchid")
points(x = pcoa_result$vectors.cor[D, 1],
       y = pcoa_result$vectors.cor[D, 3],
       col = "green",
       pch = 19)
Plot_ConvexHull(xcoord = pcoa_result$vectors.cor[D, 1], ycoord = pcoa_result$vectors.cor[D, 3], lcolor = "green")
legend(0.25, -0.15, legend=c("Eocene", "Oligocene","early Miocene","extant"),
       col=c("blue","orangered1","darkorchid","green"), pch=19, cex=0.70, box.lty=0,bty = "n")


################### 
#Exclude Pakicetus for disparity metrics as it is the only taxa in time bin Eocene
##Calculate WMPD (pre-ordination metric)
#Prune taxa with all NAs
no.comparisons_names <- names(which(colSums(dist_matrix$comparable_character_matrix)==0))
no.comparisons_dataset <- as.vector(which(colSums(dist_matrix$comparable_character_matrix)==0))
#No taxa has Na

#Calculate WMPD (pre-ordination metric) for the complete dataset
WMPD_result_all <- WMPDBootstrap(DistanceMatrix = dist_matrix,
                             Replicates = 9999,
                             list("early Miocene" = early_Miocene$Taxon,
                                  "extant" = extant$Taxon))

WMPD_result_all$Bin <- factor(WMPD_result_all$Bin, levels = c("early Miocene","extant"))

ggplot(WMPD_result_all) +
  geom_errorbar(aes(x = Bin, ymin = LowerLimit, ymax = UpperLimit, col = Bin),
                width = 0.25, lwd = 1) +
  geom_point(aes(x = Bin, y = WMPD, col = Bin)) +
  theme_bw() +
  theme(legend.position = "none")

##Explore how different metrics capture morphospace traits
sum_variances_test <- test.metric(pcoa_result$vectors.cor[,1:12], metric = c(sum, variances),
                            shifts = c("random", "size", "density", "position"))
summary(sum_variances_test)
plot(sum_variances_test)

sum_ranges_test <- test.metric(pcoa_result$vectors.cor[,1:12], 
                               metric = c(sum, ranges),
                               shifts = c("random", "size", "density", "position"))
summary(sum_ranges_test)
plot(sum_ranges_test)

displacements_test <- test.metric(pcoa_result$vectors.cor[,1:12], 
                                  metric = c(displacements),
                              shifts = c("random", "size", "density", "position"))
summary(displacements_test)
plot(displacements_test)

centroids_test <- test.metric(pcoa_result$vectors.cor[,1:12], 
                                  metric = c(centroids),
                                  shifts = c("random", "size", "density", "position"))
summary(centroids_test)
plot(centroids_test)

diagonal_test <- test.metric(pcoa_result$vectors.cor[,1:12], 
                              metric = c(diagonal),
                              shifts = c("random", "size", "density", "position"))
summary(diagonal_test)
plot(diagonal_test)

ellipse.volume_test <- test.metric(pcoa_result$vectors.cor[,1:12], 
                             metric = c(ellipse.volume),
                             shifts = c("random", "size", "density", "position"))
summary(ellipse.volume_test)
plot(ellipse.volume_test)

func.div_test <- test.metric(pcoa_result$vectors.cor[,1:12], 
                                   metric = c(func.div),
                                   shifts = c("random", "size", "density", "position"))
summary(func.div_test)
plot(func.div_test)

func.eve_test <- test.metric(pcoa_result$vectors.cor[,1:12], 
                             metric = c(func.eve),
                             shifts = c("random", "size", "density", "position"))
summary(func.eve_test)
plot(func.eve_test)

mode.val_test <- test.metric(pcoa_result$vectors.cor[,1:12], 
                             metric = c(mode.val),
                             shifts = c("random", "size", "density", "position"))
summary(mode.val_test)
plot(mode.val_test)

n.ball.volume_test <- test.metric(pcoa_result$vectors.cor[,1:12], 
                             metric = c(n.ball.volume),
                             shifts = c("random", "size", "density", "position"))
summary(n.ball.volume_test)
plot(n.ball.volume_test)

sum_angles_test <- test.metric(pcoa_result$vectors.cor[,1:12], 
                                  metric = c(sum, angles),
                                  shifts = c("random", "size", "density", "position"))
summary(sum_angles_test)
plot(sum_angles_test)

deviations_test <- test.metric(pcoa_result$vectors.cor[,1:12], 
                               metric = c(sum, deviations),
                               shifts = c("random", "size", "density", "position"))
summary(deviations_test)
plot(deviations_test)

pairwise.dist_test <- test.metric(pcoa_result$vectors.cor[,1:12], 
                               metric = c(pairwise.dist),
                               shifts = c("random", "size", "density", "position"))
summary(pairwise.dist_test)
plot(pairwise.dist_test)

sum_neighbours_test <- test.metric(pcoa_result$vectors.cor[,1:12], 
                                  metric = c(sum, neighbours),
                                  shifts = c("random", "size", "density", "position"))
summary(sum_neighbours_test)
plot(sum_neighbours_test)

sum_radius_test <- test.metric(pcoa_result$vectors.cor[,1:12], 
                               metric = c(sum, radius),
                               shifts = c("random", "size", "density", "position"))
summary(sum_radius_test)
plot(sum_radius_test)

sum_span.tree.length_test <- test.metric(pcoa_result$vectors.cor[,1:12], 
                           metric = c(sum, span.tree.length),
                           shifts = c("random", "size", "density", "position"))
summary(sum_span.tree.length_test)
plot(sum_span.tree.length_test)

#The metrics that best capture size and density are SoV and SoR.
#Functional divergence is sensitive to size, density and position.
#Displacements fail to capture accurately position and we will test position differences using a PERMANOVA.
####################

##Calculate post-ordination metrics of disparity

#Calculate Sum of Variances
sov_result <- sov_bootstrap(Vectors = pcoa_result$vectors.cor[,1:12],
                            Replicates = 9999,
                            Bins = list("early Miocene" = C,
                                 "extant" = D))

sov_result$Bin <- factor(sov_result$Bin, levels = c("early Miocene","extant"))

ggplot(sov_result) +
  geom_errorbar(aes(x = Bin, ymin = LowerLimit, ymax = UpperLimit, col = Bin),
                width = 0.25, lwd = 1) +
  geom_point(aes(x = Bin, y = SoV, col = Bin)) +
  theme_bw() +
  theme(legend.position = "none")

#Create new bins.trim that excludes Eocene time bin for the remaining analyses
bins.trim_2<-list(C,D)

#Calculate Sum of Variances with rarefied matrices
SoV_rarefied <- list()
for (i in 1:length(bins.trim_2)) {
  SoV_rarefied[[i]] <- sum(variances(pcoa_result$vectors.cor[bins.trim_2[[i]], 1:12]))
}

boot_SoV_rarefied <- list()
SoV_ds_rarefied <- list()
q_SoV_rarefied <- list()
for (j in 1:length(bins.trim_2)) {
  boot_SoV_rarefied[[j]] <- boot.matrix(data = pcoa_result$vectors.cor[bins.trim_2[[j]], 1:12],
                                        bootstraps = 9999,
                                        rarefaction = 6)
  SoV_ds_rarefied[[j]] <- apply(X = boot_SoV_rarefied[[j]]$subsets[[1]][[2]],
                                MARGIN = 2,
                                FUN = function(x) sum(variances(pcoa_result$vectors.cor[bins.trim_2[[j]], ][x, 1:12])))
  q_SoV_rarefied[[j]] <- sort(quantile(SoV_ds_rarefied[[j]], c(0.05, 1), names = FALSE))
}

SoV_result_rarefied <- data.frame(Bin = c("early Miocene","extant"),
                                  SoV = c(SoV_rarefied[[1]], SoV_rarefied[[2]]),
                                  LowerLimit = c(q_SoV_rarefied[[1]][1], q_SoV_rarefied[[2]][1]),
                                  UpperLimit = c(q_SoV_rarefied[[1]][2], q_SoV_rarefied[[2]][2]))

SoV_result_rarefied$Bin <- factor(SoV_result_rarefied$Bin, levels = c("early Miocene","extant"))

ggplot(SoV_result_rarefied) +
  geom_errorbar(aes(x = Bin, ymin = LowerLimit, ymax = UpperLimit, col = Bin),
                width = 0.25, lwd = 1) +
  geom_point(aes(x = Bin, y = SoV, col = Bin)) +
  theme_bw() +
  theme(legend.position = "none")

#Calculate Sum of Ranges
SoR <- list()
for (i in 1:length(bins.trim_2)) {
  SoR[[i]] <- sum(ranges(pcoa_result$vectors.cor[bins.trim_2[[i]], 1:12]))
}

boot_SoR <- list()
SoR_ds <- list()
q_SoR <- list()
for (j in 1:length(bins.trim_2)) {
  boot_SoR[[j]] <- boot.matrix(data = pcoa_result$vectors.cor[bins.trim_2[[j]], 1:12],
                               bootstraps = 9999)
  SoR_ds[[j]] <- apply(X = boot_SoR[[j]]$subsets[[1]][[2]],
                       MARGIN = 2,
                       FUN = function(x) sum(ranges(pcoa_result$vectors.cor[bins.trim_2[[j]], ][x, 1:12])))
  q_SoR[[j]] <- sort(quantile(SoR_ds[[j]], c(0.05, 1), names = FALSE))
}

SoR_result <- data.frame(Bin = c("early Miocene","extant"),
                         SoR = c(SoR[[1]], SoR[[2]]),
                         LowerLimit = c(q_SoR[[1]][1], q_SoR[[2]][1]),
                         UpperLimit = c(q_SoR[[1]][2], q_SoR[[2]][2]))


SoR_result$Bin <- factor(SoR_result$Bin, levels = c("early Miocene","extant"))

ggplot(SoR_result) +
  geom_errorbar(aes(x = Bin, ymin = LowerLimit, ymax = UpperLimit, col = Bin),
                width = 0.25, lwd = 1) +
  geom_point(aes(x = Bin, y = SoR, col = Bin)) +
  theme_bw() +
  theme(legend.position = "none")

#Calculate Sum of Ranges with rarefied matrices
boot_SoR_rarefied <- list()
SoR_ds_rarefied <- list()
q_SoR_rarefied <- list()
for (j in 1:length(bins.trim_2)) {
  boot_SoR_rarefied[[j]] <- boot.matrix(data = pcoa_result$vectors.cor[bins.trim_2[[j]], 1:12],
                               bootstraps = 9999,
                               rarefaction = 6)
  SoR_ds_rarefied[[j]] <- apply(X = boot_SoR_rarefied[[j]]$subsets[[1]][[2]],
                       MARGIN = 2,
                       FUN = function(x) sum(ranges(pcoa_result$vectors.cor[bins.trim_2[[j]], ][x, 1:12])))
  q_SoR_rarefied[[j]] <- sort(quantile(SoR_ds_rarefied[[j]], c(0.05, 1), names = FALSE))
}

SoR_result_rarefied <- data.frame(Bin = c("early Miocene","extant"),
                         SoR = c(SoR[[1]], SoR[[2]]),
                         LowerLimit = c(q_SoR_rarefied[[1]][1], q_SoR_rarefied[[2]][1]),
                         UpperLimit = c(q_SoR_rarefied[[1]][2], q_SoR_rarefied[[2]][2]))

SoR_result_rarefied$Bin <- factor(SoR_result_rarefied$Bin, levels = c("early Miocene","extant"))

ggplot(SoR_result_rarefied) +
  geom_errorbar(aes(x = Bin, ymin = LowerLimit, ymax = UpperLimit, col = Bin),
                width = 0.25, lwd = 1) +
  geom_point(aes(x = Bin, y = SoR, col = Bin)) +
  theme_bw() +
  theme(legend.position = "none")

  
#Calculate displacements from centroid
displ <- list()
for (i in 1:length(bins.trim_2)) {
  displ[[i]] <- mean(displacements(pcoa_result$vectors.cor[bins.trim_2[[i]], 1:12]))
}

boot_displ <- list()
disp_ds <- list()
q_displ <- list()
for (j in 1:length(bins.trim_2)) {
  boot_displ[[j]] <- boot.matrix(data = pcoa_result$vectors.cor[bins.trim_2[[j]], 1:12],
                       bootstraps = 9999,rarefaction = "min")
  disp_ds[[j]] <- apply(X = boot_displ[[j]]$subsets[[1]][[2]],
                   MARGIN = 2,
                   FUN = function(x) mean(displacements(pcoa_result$vectors.cor[bins.trim_2[[j]], ][x, 1:12])))
  q_displ[[j]] <- sort(quantile(disp_ds[[j]], c(0.025, 0.975), names = FALSE))
}

Displacements_result <- data.frame(Bin = c("early Miocene","extant"),
                              Disp = c(displ[[1]], displ[[2]]),
                              LowerLimit = c(q_displ[[1]][1], q_displ[[2]][1]),
                              UpperLimit = c(q_displ[[1]][2], q_displ[[2]][2]))

Displacements_result$Bin <- factor(Displacements_result$Bin, levels = c("early Miocene","extant"))

ggplot(Displacements_result) +
  geom_errorbar(aes(x = Bin, ymin = LowerLimit, ymax = UpperLimit, col = Bin),
                width = 0.25, lwd = 1) +
  geom_point(aes(x = Bin, y = Disp, col = Bin)) +
  theme_bw() +
  theme(legend.position = "none")


#Calculate displacements from centroid with rarefied matrices
displ_rarefied <- list()
for (i in 1:length(bins.trim_2)) {
  displ_rarefied[[i]] <- mean(displacements(pcoa_result$vectors.cor[bins.trim_2[[i]], 1:12]))
}

boot_displ_rarefied <- list()
disp_rarefied_ds <- list()
q_displ_rarefied <- list()
for (j in 1:length(bins.trim_2)) {
  boot_displ_rarefied[[j]] <- boot.matrix(data = pcoa_result$vectors.cor[bins.trim_2[[j]], 1:12],
                                          bootstraps = 9999,
                                          rarefaction = 6)
  disp_rarefied_ds[[j]] <- apply(X = boot_displ_rarefied[[j]]$subsets[[1]][[2]],
                                 MARGIN = 2,
                                 FUN = function(x) mean(displacements(pcoa_result$vectors.cor[bins.trim_2[[j]], ][x, 1:12])))
  q_displ_rarefied[[j]] <- sort(quantile(disp_ds[[j]], c(0.025, 0.975), names = FALSE))
}

displacements_rarefied_result <- data.frame(Bin = c("early Miocene","extant"),
                                            Disp = c(displ_rarefied[[1]], displ_rarefied[[2]]),
                                            LowerLimit = c(q_displ_rarefied[[1]][1], q_displ_rarefied[[2]][1]),
                                            UpperLimit = c(q_displ_rarefied[[1]][2], q_displ_rarefied[[2]][2]))

displacements_rarefied_result$Bin <- factor(displacements_rarefied_result$Bin, levels = c("early Miocene","extant"))

ggplot(displacements_rarefied_result) +
  geom_errorbar(aes(x = Bin, ymin = LowerLimit, ymax = UpperLimit, col = Bin),
                width = 0.25, lwd = 1) +
  geom_point(aes(x = Bin, y = Disp, col = Bin)) +
  theme_bw() +
  theme(legend.position = "none")


#Displacements from the centroid of previous time bin
centroid <- list()
for (k in 1:length(bins.trim_2)) {
  centroid[[k]] <- apply(pcoa_result$vectors.cor[bins.trim_2[[k]], 1:12], 2, mean)
}  

displ_A_bin <- mean(displacements(pcoa_result$vectors.cor[bins.trim_2[[1]], 1:12],
                                     reference = centroid[[1]]))
qA_displ_bin <- c(displ_A_bin,displ_A_bin)

displ_bin <- list()
boot_displ_bin <- list()
disp_ds_bin <- list()
q_displ_bin <- list()
for (i in 2:length(bins.trim_2)) {
  displ_bin[[i]] <- mean(displacements(pcoa_result$vectors.cor[bins.trim_2[[i]], 1:12],
                              reference = centroid[[i-1]]))
  boot_displ_bin[[i]] <- boot.matrix(data = pcoa_result$vectors.cor[bins.trim_2[[i]], 1:12],
                            bootstraps = 9999)
  disp_ds_bin[[i]] <- apply(X = boot_displ_bin[[i]]$subsets[[1]][[2]],
                   MARGIN = 2,
                   FUN = function(x) mean(displacements(pcoa_result$vectors.cor[bins.trim_2[[i]], ][x, 1:12],
                                                        reference = centroid[[i-1]])))
  q_displ_bin[[i]] <- sort(quantile(disp_ds_bin[[i]], c(0.025, 0.975), names = FALSE))
}

Displacements_previous_bin_result <- data.frame(Bin = c("early Miocene","extant"),
                                   Disp = c(displ_A_bin, displ_bin[[2]]),
                                   LowerLimit = c(qA_displ_bin[1], q_displ_bin[[2]][1]),
                                   UpperLimit = c(qA_displ_bin[2], q_displ_bin[[2]][2]))


Displacements_previous_bin_result$Bin <- factor(Displacements_previous_bin_result$Bin, levels = c("early Miocene","extant"))

ggplot(Displacements_previous_bin_result) +
  geom_errorbar(aes(x = Bin, ymin = LowerLimit, ymax = UpperLimit, col = Bin),
                width = 0.25, lwd = 1) +
  geom_point(aes(x = Bin, y = Disp, col = Bin)) +
  theme_bw() +
  theme(legend.position = "none")


#Displacements from the centroid of previous time bin with rarefied matrices
centroid_rarefied <- list()
for (k in 1:length(bins.trim_2)) {
  centroid_rarefied[[k]] <- apply(pcoa_result$vectors.cor[bins.trim_2[[k]], 1:12], 2, mean)
}  

displ_rarefied_A_bin <- mean(displacements(pcoa_result$vectors.cor[bins.trim_2[[1]], 1:12],
                                           reference = centroid_rarefied[[1]]))
qA_displ_rarefied_bin <- c(displ_rarefied_A_bin,displ_rarefied_A_bin)

displ_rarefied_bin <- list()
boot_displ_rarefied_bin <- list()
disp_rarefied_ds_bin <- list()
q_displ_rarefied_bin <- list()
for (i in 2:length(bins.trim_2)) {
  displ_rarefied_bin[[i]] <- mean(displacements(pcoa_result$vectors.cor[bins.trim_2[[i]], 1:12],
                                                reference = centroid_rarefied[[i-1]]))
  boot_displ_rarefied_bin[[i]] <- boot.matrix(data = pcoa_result$vectors.cor[bins.trim_2[[i]], 1:12],
                                              bootstraps = 9999,
                                              rarefaction = 6)
  disp_rarefied_ds_bin[[i]] <- apply(X = boot_displ_rarefied_bin[[i]]$subsets[[1]][[2]],
                                     MARGIN = 2,
                                     FUN = function(x) mean(displacements(pcoa_result$vectors.cor[bins.trim_2[[i]], ][x, 1:12],
                                                                          reference = centroid_rarefied[[i-1]])))
  q_displ_rarefied_bin[[i]] <- sort(quantile(disp_rarefied_ds_bin[[i]], c(0.025, 0.975), names = FALSE))
}

Displacements_previous_bin_rarefied_result <- data.frame(Bin = c("early Miocene","extant"),
                                                         Disp = c(displ_rarefied_A_bin, displ_rarefied_bin[[2]]),
                                                         LowerLimit = c(qA_displ_rarefied_bin[1], q_displ_rarefied_bin[[2]][1]),
                                                         UpperLimit = c(qA_displ_rarefied_bin[2], q_displ_rarefied_bin[[2]][2]))


Displacements_previous_bin_rarefied_result$Bin <- factor(Displacements_previous_bin_rarefied_result$Bin, levels = c("early Miocene","extant"))

ggplot(Displacements_previous_bin_rarefied_result) +
  geom_errorbar(aes(x = Bin, ymin = LowerLimit, ymax = UpperLimit, col = Bin),
                width = 0.25, lwd = 1) +
  geom_point(aes(x = Bin, y = Disp, col = Bin)) +
  theme_bw() +
  theme(legend.position = "none")


#Calculate Functional Divergence
Func.Div <- list()
for (i in 1:length(bins.trim_2)) {
  Func.Div[[i]] <- func.div(pcoa_result$vectors.cor[bins.trim_2[[i]], 1:12])
}

boot_Func.Div <- list()
Func.Div_ds <- list()
q_Func.Div <- list()
for (j in 1:length(bins.trim_2)) {
  boot_Func.Div[[j]] <- boot.matrix(data = pcoa_result$vectors.cor[bins.trim_2[[j]], 1:12],
                               bootstraps = 9999)
  Func.Div_ds[[j]] <- apply(X = boot_Func.Div[[j]]$subsets[[1]][[2]],
                       MARGIN = 2,
                       FUN = function(x) func.div(pcoa_result$vectors.cor[bins.trim_2[[j]], ][x, 1:12]))
  q_Func.Div[[j]] <- sort(quantile(na.omit(Func.Div_ds[[j]]), c(0.025, 0.975), names = FALSE))
}

Func.Div_result <- data.frame(Bin = c("early Miocene","extant"),
                              Func.Div = c(Func.Div[[1]], Func.Div[[2]]),
                         LowerLimit = c(q_Func.Div[[1]][1], q_Func.Div[[2]][1]),
                         UpperLimit = c(q_Func.Div[[1]][2], q_Func.Div[[2]][2]))


Func.Div_result$Bin <- factor(Func.Div_result$Bin, levels = c("early Miocene","extant"))

ggplot(Func.Div_result) +
  geom_errorbar(aes(x = Bin, ymin = LowerLimit, ymax = UpperLimit, col = Bin),
                width = 0.25, lwd = 1) +
  geom_point(aes(x = Bin, y = Func.Div, col = Bin)) +
  theme_bw() +
  theme(legend.position = "none")

#Calculate Functional Divergence with rarefied matrices
boot_Func.Div_rarefied <- list()
Func.Div_ds_rarefied <- list()
q_Func.Div_rarefied <- list()
for (j in 1:length(bins.trim_2)) {
  boot_Func.Div_rarefied[[j]] <- boot.matrix(data = pcoa_result$vectors.cor[bins.trim_2[[j]], 1:12],
                                        bootstraps = 9999,
                                        rarefaction = 6)
  Func.Div_ds_rarefied[[j]] <- apply(X = boot_Func.Div_rarefied[[j]]$subsets[[1]][[2]],
                                MARGIN = 2,
                                FUN = function(x) func.div(pcoa_result$vectors.cor[bins.trim_2[[j]], ][x, 1:12]))
  q_Func.Div_rarefied[[j]] <- sort(quantile(na.omit(Func.Div_ds_rarefied[[j]]), c(0.025, 0.975), names = FALSE))
}

Func.Div_result_rarefied <- data.frame(Bin = c("early Miocene","extant"),
                                       Func.Div = c(Func.Div[[1]], Func.Div[[2]]),
                                  LowerLimit = c(q_Func.Div_rarefied[[1]][1], q_Func.Div_rarefied[[2]][1]),
                                  UpperLimit = c(q_Func.Div_rarefied[[1]][2], q_Func.Div_rarefied[[2]][2]))

Func.Div_result_rarefied$Bin <- factor(Func.Div_result_rarefied$Bin, levels = c("early Miocene","extant"))

ggplot(Func.Div_result_rarefied) +
  geom_errorbar(aes(x = Bin, ymin = LowerLimit, ymax = UpperLimit, col = Bin),
                width = 0.25, lwd = 1) +
  geom_point(aes(x = Bin, y = Func.Div, col = Bin)) +
  theme_bw() +
  theme(legend.position = "none")

######################
#Test with PERMANOVA different positions in morphospace
cat_Oligocene_Miocene <- c(rep(1,each=length(B)),rep(2,each=length(C)))
cat_Miocene_extant <- c(rep(1,each=length(C)),rep(2,each=length(D)))
cat_Oligocene_extant <- c(rep(1,each=length(B)),rep(2,each=length(D)))

permanova_Oligocene_Miocene <- adonis(rbind(pcoa_result$vectors.cor[B, 1:12],pcoa_result$vectors.cor[C, 1:12])~cat_Oligocene_Miocene,
                                   permutations=9999,
                                   method="euclidean")
#Non-significant difference

permanova_Miocene_extant <- adonis(rbind(pcoa_result$vectors.cor[C, 1:12],pcoa_result$vectors.cor[D, 1:12])~cat_Miocene_extant,
                                      permutations=9999,
                                      method="euclidean")
#Significant difference

permanova_Oligocene_extant <- adonis(rbind(pcoa_result$vectors.cor[B, 1:12],pcoa_result$vectors.cor[D, 1:12])~cat_Oligocene_extant,
                                   permutations=9999,
                                   method="euclidean")
#Non-Significant difference

############
##PCoA with categorical variables, only extant sp

data.num.scorings <- data

habitat <- factor(data.num.scorings$Habitat)
data.num.scorings$Habitat <- match(habitat, levels(habitat))

data.num.scorings$Diet[data.num.scorings$Diet=="?"] <- NA 
diet <- factor(data.num.scorings$Diet)
data.num.scorings$Diet <- match(diet, levels(diet))

data.num.scorings$BodyMass[data.num.scorings$BodyMass=="?"] <- NA
data.num.scorings$BodyMass <- log10(as.numeric(data.num.scorings$BodyMass))

dist_matrix_categories <- vegdist(data.num.scorings[c(8,10:16,18:35),c(4,5,6)])
pcoa_categories <- pcoa(D = dist_matrix_categories, correction = "none")
pcoa_categories$values$Eigenvalues<0
pcoa_categories <- pcoa(D = dist_matrix_categories, correction = "lingoes")
plot(pcoa_categories$values$Rel_corr_eig*100)
pcoa_categories$values$Rel_corr_eig[1]*100

biplot(pcoa_categories, data.num.scorings[c(8,10:16,18:35),c(4,5,6)])
#dev.off()

summary(lm(pcoa_categories$vectors[,1]~data.num.scorings$Diet[c(8,10:16,18:35)]))
plot(pcoa_categories$vectors[,1]~data.num.scorings$Diet[c(8,10:16,18:35)])
#significant

summary(lm(pcoa_categories$vectors[,1]~data.num.scorings$Habitat[c(8,10:16,18:35)]))
plot(pcoa_categories$vectors[,1]~data.num.scorings$Habitat[c(8,10:16,18:35)])
#significant

summary(lm(pcoa_categories$vectors[,1]~data.num.scorings$BodyMass[c(8,10:16,18:35)]))
plot(pcoa_categories$vectors[,1]~data.num.scorings$BodyMass[c(8,10:16,18:35)])
#significant

pcoa1.categories <-as.vector(pcoa_categories$vectors[,1]) 
names(pcoa1.categories) <- names(pcoa_result$vectors.cor[c(8,10:16,18:35), 1])

resolution <- 0.001
a <- akima::interp(x=pcoa_result$vectors.cor[c(8,10:16,18:35), 1], y=pcoa_result$vectors.cor[c(8,10:16,18:35), 2], z=pcoa1.categories,
                   xo=seq(min(pcoa_result$vectors.cor[c(8,10:16,18:35), 1]),max(pcoa_result$vectors.cor[c(8,10:16,18:35), 1]),by=resolution),
                   yo=seq(min(pcoa_result$vectors.cor[c(8,10:16,18:35), 2]),max(pcoa_result$vectors.cor[c(8,10:16,18:35), 2]),by=resolution), duplicate="mean")

filled.contour(x=a[[1]],
               y=a[[2]],
               z=a[[3]],
               nlevels=100,
               color.palette=colorRampPalette(rev(brewer.pal(n =11, name = "Spectral"))),
               xlab="Morphological_Disparity_PCo1",ylab="Morphological_Disparity_PCo2",
               xlim=c(min(pcoa_result$vectors.cor[, 1])-0.05,max(pcoa_result$vectors.cor[, 1])+0.02),
               ylim=c(min(pcoa_result$vectors.cor[, 2])-0.02,max(pcoa_result$vectors.cor[, 2])+0.02),
               zlim=c(min(pcoa1.categories,na.rm = TRUE),max(pcoa1.categories,na.rm = TRUE)),
               key.title=title(main="Ecological_Disparity_PCo1",cex.main=1),
               plot.title = { 
                 points(x = pcoa_result$vectors.cor[A, 1], y = pcoa_result$vectors.cor[A, 2], pch = 19, col = "blue")
                 points(x = pcoa_result$vectors.cor[B, 1], y = pcoa_result$vectors.cor[B, 2], pch = 19, col = "orangered1")
                 Plot_ConvexHull(xcoord = pcoa_result$vectors.cor[B, 1], ycoord = pcoa_result$vectors.cor[B, 2], lcolor = "orangered1")
                 points(x = pcoa_result$vectors.cor[C, 1], y = pcoa_result$vectors.cor[C, 2], pch = 19, col = "darkorchid")
                 Plot_ConvexHull(xcoord = pcoa_result$vectors.cor[C, 1], ycoord = pcoa_result$vectors.cor[C, 2], lcolor = "darkorchid")
                 points(x = pcoa_result$vectors.cor[D, 1], y = pcoa_result$vectors.cor[D, 2], pch = 19, col = "green")
                 Plot_ConvexHull(xcoord = pcoa_result$vectors.cor[D, 1], ycoord = pcoa_result$vectors.cor[D, 2], lcolor = "green")
                 text(x = pcoa_result$vectors.cor[, 1],
                      y = pcoa_result$vectors.cor[, 2],
                      rownames(pcoa_result$vectors.cor),
                      cex = 0.7, pos=2)
               })


###################################################################
library(ape)
library(RRPP)
library(MASS)
library(mvtnorm)
library(caper)
library(paleotree)

#Regression-based phylogenetic comparisons (pGLS)
comptree <- read.tree(file = "compositetree.tre")
plot(comptree)

ages <- read.table("ages.csv",
                   row.names=1,
                   header = TRUE,
                   sep = "\t") 
ages<-subset(temp_data, select= -c(1))
rownames(ages)<-temp_data$Taxon

#Check discrepancies of taxa names between tree and ages
setdiff(rownames(ages), comptree$tip.label)

##Calibrate tree
time.comptree <- timePaleoPhy(tree = comptree, 
                              timeData = ages,  
                              type="mbl",
                              vartime=0.1)

###Generate tree with all branch lengths equal to 1
time.comptree.1branch <- time.comptree
time.comptree.1branch$edge.length <- rep(1,length(time.comptree.1branch$edge.length))
plot(time.comptree.1branch)

###Generate model data for habitat, body mass, and feeding methods. We'll exclude
###diet because we have unknowns there
model_data <- data[,c(1,4:7)]

habitat_data <- (model_data$Habitat)
habitat_data <- factor(habitat_data)        ##To convert it to a numeric variable
habitat_data <- as.numeric(habitat_data)
names(habitat_data) <- model_data$Taxon

BM_data <- log(model_data$BodyMass)
names(BM_data) <- model_data$Taxon

feedmethod_data <- model_data$Feeding.method
feedmethod_data <- factor(feedmethod_data)
feedmethod_data <- as.numeric(feedmethod_data)
names(feedmethod_data) <- model_data$Taxon

pcoa_result_vectors <- pcoa_result$vectors.cor[intersect(names(pcoa_result$vectors.cor[,1]), model_data$Taxon),]

dataset <- data.frame("PCo1" = pcoa_result_vectors[,1],
                      "PCo2" = pcoa_result_vectors[,2],
                      "PCo3" = pcoa_result_vectors[,3],
                      "Habitat" = habitat_data,
                      "BodyMass" = BM_data,
                      "FeedingMethod" = feedmethod_data)

###Test PCos versus habitat
pgls_Habitat <- procD.pgls(pcoa_result_vectors[,1:3] ~ habitat_data, 
                           phy = time.comptree,
                           data = dataset,
                           iter = 999,
                           SS.type = "II")

summary(pgls_Habitat)
plot(pgls_Habitat, type="regression", reg.type="RegScore", predictor=habitat_data)

###Test PCos versus body mass
pgls_BM <- procD.pgls(pcoa_result_vectors[,1:3] ~ BM_data, 
                      phy = time.comptree,
                      data = dataset,
                      iter = 999,
                      SS.type = "II")

summary(pgls_BM)
plot(pgls_BM, type="regression", reg.type="RegScore", predictor=BM_data)

###Test PCos versus feeding methods
pgls_feedmethod <- procD.pgls(pcoa_result_vectors[,1:3] ~ feedmethod_data, 
                              phy = time.comptree,
                              data = dataset,
                              iter = 999,
                              SS.type = "II")

summary(pgls_feedmethod)
plot(pgls_feedmethod, type="regression", reg.type="RegScore", predictor=feedmethod_data)

###Test PCos versus habitat+BM
pgls_HabitatBM <- procD.pgls(pcoa_result_vectors[,1:3] ~ habitat_data + BM_data, 
                             phy = time.comptree,
                             data = dataset,
                             iter = 999,
                             SS.type = "II")

summary(pgls_HabitatBM)
plot(pgls_HabitatBM, type="regression", reg.type="RegScore", predictor=habitat_data + BM_data)

###Test PCos versus feeding method+BM
pgls_FeedmethodtBM <- procD.pgls(pcoa_result_vectors[,1:3] ~ feedmethod_data + BM_data, 
                                 phy = time.comptree,
                                 data = dataset,
                                 iter = 999,
                                 SS.type = "II")

summary(pgls_FeedmethodBM)
plot(pgls_FeedmethodtBM, type="regression", reg.type="RegScore", predictor=feedmethod_data + BM_data)

###Test PCos versus habitat+feeding method
pgls_HabitatFeedmethod <- procD.pgls(pcoa_result_vectors[,1:3] ~ habitat_data + feedmethod_data, 
                                     phy = time.comptree,
                                     data = dataset,
                                     iter = 999,
                                     SS.type = "II")

summary(pgls_HabitatFeedmethod)
plot(pgls_HabitatFeedmethod, type="regression", reg.type="RegScore", predictor=habitat_data + feedmethod_data)

###Test PCos versus BM+feeding method
pgls_BMFeedmethod <- procD.pgls(pcoa_result_vectors[,1:3] ~ BM_data + feedmethod_data, 
                                phy = time.comptree,
                                data = dataset,
                                iter = 999,
                                SS.type = "II")

summary(pgls_BMFeedmethod)
plot(pgls_BMFeedmethod, type="regression", reg.type="RegScore", predictor=BM_data + feedmethod_data)

###Test PCos versus habitat+BM+feeding method
pgls_HabitatBMFeedmethod <- procD.pgls(pcoa_result_vectors[,1:3] ~ habitat_data + BM_data + feedmethod_data, 
                                       phy = time.comptree,
                                       data = dataset,
                                       iter = 999,
                                       SS.type = "II")

summary(pgls_HabitatBMFeedmethod)
plot(pgls_HabitatBMFeedmethod, type="regression", reg.type="RegScore", predictor=habitat_data + BM_data + feedmethod_data)
