# Supplementary material for: The better to eat you with: morphological disparity and enamel ultrastructure in odontocetes
Source: Sci Rep. 2023 Oct 8;13:16969. doi: 10.1038/s41598-023-44112-8 (PMC10560669; doi:10.1038/s41598-023-44112-8)
Supplement: Supplementary file 2 — Supplementary Information 2. [file 41598_2023_44112_MOESM2_ESM.zip › compositetree.tre]

(Pakicetus, (OU_22023_Kekenodontidae,(Prosqualodon_australis, (Phoberodon_arctirostris, ((OU_22457_Squalodontidae, OU_22257_Squalodontidae),((Otekaikea_huata, (Notocetus_vanbenedeni, Platanista_gangetica)),((Physeter_catodon, Kogia_breviceps),((Berardius_bairdii, (Ziphius_cavirostris, Mesoplodon_densirostris)),((Inia_geoffrensis, Pontoporia_blainvillei), ((OU_22108_Delphinoidea, (((Delphinapterus_leucas, ((Neophocaena_phocaenoides, (Phocoenoides_dalli,(Phocoena_phocoena, Phocoena_spinipinnis)))))),(Lagenorhynchus_acutus, (Orcinus_orca, (Cephalorhynchus_hectori, ((Orcaella_brevirostris, (Steno_bredanensis, (Grampus_griseus, (Globicephala_macrorhynchus, Pseudorca_crassidens)))),(Sotalia_fluviatilis, (Stenella_attenuata, (Tursiops_truncatus, (Delphinus_delphis, Lagenodelphis_hosei))))))))))))))))))));
