# Supplementary material for: The better to eat you with: morphological disparity and enamel ultrastructure in odontocetes
Source: Sci Rep. 2023 Oct 8;13:16969. doi: 10.1038/s41598-023-44112-8 (PMC10560669; doi:10.1038/s41598-023-44112-8)
Supplement: Supplementary file 2 — Supplementary Information 2. [file 41598_2023_44112_MOESM2_ESM.zip › Viglino et al_pfDA script.R]

######pfDA (based on Schmitz & Motani, 2011 and Verde Arregoitia et al., 2017)

library("nnet")
library("class")
library("mda")
library("ape")
library("geiger")
library("lattice")
library("paleotree")
library("phytools")
library("Claddis")
library("ggplot2")
library("ggrepel")
library("cowplot")
library("svglite")

##nnet version 7.3-17
##class version 7.3-20
##mda version 0.5-3
##ape version 5.6-2
##geiger version 2.0.10
##lattice version 0.20-45
##paleotree version 3.4.5
##phytools version 1.2-0
##claddis version 0.6.3
##ggplot2 version 3.4.0
##ggrepel version 0.9.2
##cowplot version 1.1.1
##svglite version 2.1.1

##Load the function from Verde-Arregoita et al (2017)
source(file = "phylo.fda.v0.2noPlotting.R")

####SCENARIO 1: MORE CHARACTERS####
#Import the data
ddA <- read.table("EnaMicrostDisp_PLDA_newtest2.csv",
                     header = TRUE, 
                      sep = ";")

rownames(ddA) <- ddA$Taxon

#Read the phylogenetic tree and ages 
comptree <- read.tree(file = "compositetree.tre")
plot(comptree)

data <- read.table("ages.csv",
                   header = TRUE,
                   sep = "\t")
ages<-subset(data, select= -c(1,4:7))
rownames(ages)<-data$Taxon

#Check which taxa need to be removed from the phylogenetic tree and ages
PrunedTaxa <- setdiff(comptree$tip.label, ddA$Taxon)
PrunedTaxa

comptree_pruned <- drop.tip(phy = comptree, tip = PrunedTaxa)
plot(comptree_pruned)

ages_pruned <- ages [!(rownames(ages) %in% PrunedTaxa),]

#Calibrate tree
treA <- timePaleoPhy(tree = comptree_pruned, 
                              timeData = ages_pruned,  
                              type="mbl",
                              vartime=0.1)
plot(treA)
axisPhylo()

#Extract group categories
gA <- ddA$Diet

#Extract taxon names
taxaA <- ddA$Taxon

#Extract data
XA <- ddA[,2:12]
XA <- XA[,-5]   ##to remove ch number of accessory denticles

#Identify taxa to be used in test data
testtaxa <- rownames(ddA[gA=="unknown",])
testtaxan <- row(ddA)[gA=="unknown",1]
trainingtaxa <- rownames(ddA[-testtaxan,])
X <- XA[-testtaxan,]
dd <- ddA[-testtaxan,]
g <- gA[-testtaxan]
g <- g[g %in% names(table(g)) [table(g)>0, drop=TRUE]]

#extract training data part of the tree
plot(treA)
axisPhylo()


tre <- drop.tip(treA, testtaxa)
plot(tre)
axisPhylo()

##Find optimal lambda value##
#Find optimal lambda using training data only
filename_stem <- "LambdaTest"
ol1 <- optLambda(X,g,tre,idc=filename_stem)
ol1$optlambda 

#Find optimal lambda using training data and test data
filename_stem <- "LambdaAll"
ol2 <- optLambda.pred(XA,gA,taxaA,treA,testtaxan,idc=filename_stem)
ol2$optlambda

##Run pfDA##
opt1 <- 0  #replace with optimal value from training data only
pfda <- phylo.fda.pred(XA,gA,taxaA,treA,testtaxan,val=opt1)
pfda$testprediction
pfda$confusion

##Finding results across different lambda values##
lambdalist <- c(0:100)/100
nlambda <- length(lambdalist)
lmbd <- 0
pfp <- phylo.fda.pred(XA,gA,taxaA,treA,testtaxan,lmbd)
outcome <- pfp$testprediction
for (i in 1:(nlambda-1)) {
  lmbd <- lambdalist[i+1]
  pfp<-phylo.fda.pred(XA,gA,taxaA,treA,testtaxan,lmbd)
  outcome<-cbind(outcome,pfp$testprediction)
}

#Convert outcome to numbers and add row names
outcomen <- matrix(0,nrow(outcome),ncol(outcome))
for(i in 1:ncol(outcome)){
  for(j in 1:nrow(outcome)){
    if(outcome[j,i]=="Teutophagous") outcomen[j,i] <- 3
    if(outcome[j,i]=="Piscivorous") outcomen[j,i] <- 2
    if(outcome[j,i]=="Piscivorous_others") outcomen[j,i] <- 1
  }
}

colnames(outcome) <- lambdalist
colnames(outcomen) <- lambdalist
rownames(outcomen) <- rownames(outcome)

##Plot results##
dpacol <-c("green","red","yellow")    #choose any color
lgd <- c("Piscivorous_others", "Teutophagous", "Piscivorous")
yLabels <- rownames(outcomen)
xLabels <- colnames(outcomen)
reverse <- nrow(outcomen):1
yLabels <- yLabels[reverse]
routcomen <- outcomen[reverse,]
m1 <- 5
m2 <- 0

x11(width=11, height=8.5)
par(mfrow=c(1,1),mar=c(m1,10,6,m1),oma=c(1,m2,m2,m2))
image(c(1:length(xLabels)), c(1:length(yLabels)),z=t(routcomen),
      col=dpacol, xlab=expression(lambda), ylab="", axes=FALSE, main=dataname, 
      sub=paste("Optimum = ", opt1, sep=""))
axis(BELOW<-1, at=1:length(xLabels), labels=xLabels, cex.axis=0.7)
axis(LEFT<-2, at=1:length(yLabels), labels=yLabels, font=3, las=HORIZONTAL<-1,
     cex.axis=0.7)
abline(v=c(which(xLabels==opt1)), col="black", lwd=1.8);
abline(h=c(0:(length(yLabels)+1))-0.05); box()
par(xpd=NA)
legend(x=-20,y=4.3,lgd,fill=dpacol,bg="white")


########Plotting DA scores#####
#The DA scores (colored by groups) can be plotted using the following lines.
#First some data organization of the living species
training <- as.data.frame(cbind(training.variates, as.character(dd$Diet)))
colnames(training) <- c("DA1", "DA2", "Diet")
rownames(training) <- dd$Taxon

#Followed by organization of extinct taxa
unknown <- as.character(rep("unknown", times=length(testtaxan)))
test <- as.data.frame(cbind(test.variates, unknown))
colnames(test) <- c("DA1", "DA2", "Diet")
rownames(test) <- testtaxa

#All put together in one object, before broken into groups
scatter2 <- rbind(training, test)
scatter2[, 1:2] <- lapply(scatter2[,1:2], as.character)
scatter2[, 1:2] <- lapply(scatter2[,1:2], as.numeric)

c <- scatter2[scatter2$Diet=="Piscivorous",] 
d <- scatter2[scatter2$Diet=="Piscivorous_others",] 
n <- scatter2[scatter2$Diet=="Teutophagous",]
f <- scatter2[scatter2$Diet=="unknown",]

#Finally we can plot the discriminant scores. 
plot(c$DA1, c$DA2, 
        xlim=range(scatter2[,1]),
        ylim=range(scatter2[,2]), 
        pch=21, col="black", bg="gray", 
        cex=1.25, cex.lab=1.5, 
        xlab="DA 1", ylab="DA 2");
points(d$DA1, d$DA2, pch=21, cex=1.25, col="black", bg="gold");
points(n$DA1, n$DA2, pch=19, cex=1.25, col="black");
points(f$DA1, f$DA2, pch=24, cex=1.25, col="black", bg="green");
box(lwd=2); axis(1, lwd=2, lwd.ticks=2); axis(2, lwd=2, lwd.ticks=2)
legend(x=3e+08,y=1.7e+08,c("Piscivorous", "Piscivorous_others","Teutophagous","Unknown"),fill=c("gray","gold","black","green"),bg="white")
text(x = scatter2[,1], 
     y = scatter2[,2],
     rownames(scatter2),
     cex = 0.7, pos=3)

plotA <- ggplot(data = scatter2, aes(x= DA1, y= DA2, color = Diet, fill = Diet))+ 
          geom_point(shape=21, size = 3)+
          geom_text_repel(aes(label=rownames(scatter2), vjust="top", hjust="left",
                      family= "arial", fontface="italic"))+
          xlim(-5e+08, 8e+08)+
          ylim(-1.8e+08, 1.8e+08)+
          xlab("DA 1")+ ylab("DA 2")+ labs(title="Scenario 1: morech", tag="A")+
          theme_bw()
plotA

####SCENARIO 2: MORE TAXA####
#Import the data
ddA <- read.table("EnaMicrostDisp_PLDA_newtest3.csv",
                  header = TRUE, 
                  sep = ";")

rownames(ddA) <- ddA$Taxon

#Read the phylogenetic tree and ages 
comptree <- read.tree(file = "compositetree.tre")
plot(comptree)

data <- read.table("ages.csv",
                   header = TRUE,
                   sep = "\t")
ages<-subset(data, select= -c(1,4:7))
rownames(ages)<-data$Taxon

#Check which taxa need to be removed from the phylogenetic tree and ages
PrunedTaxa <- setdiff(comptree$tip.label, ddA$Taxon)
PrunedTaxa

comptree_pruned <- drop.tip(phy = comptree, tip = PrunedTaxa)
plot(comptree_pruned)

ages_pruned <- ages [!(rownames(ages) %in% PrunedTaxa),]

#Calibrate tree
treA <- timePaleoPhy(tree = comptree_pruned, 
                     timeData = ages_pruned,  
                     type="mbl",
                     vartime=0.1)
plot(treA)
axisPhylo()

#Extract group categories
gA <- ddA$Diet

#Extract taxon names
taxaA <- ddA$Taxon

#Extract data
XA <- ddA[,2:9]
XA <- XA[,-5]   ##to remove ch number of accessory denticles

#Identify taxa to be used in test data
testtaxa <- rownames(ddA[gA=="unknown",])
testtaxan <- row(ddA)[gA=="unknown",1]
trainingtaxa <- rownames(ddA[-testtaxan,])
X <- XA[-testtaxan,]
dd <- ddA[-testtaxan,]
g <- gA[-testtaxan]
g <- g[g %in% names(table(g)) [table(g)>0, drop=TRUE]]

#extract training data part of the tree
plot(treA)
axisPhylo()


tre <- drop.tip(treA, testtaxa)
plot(tre)
axisPhylo()


##Find optimal lambda value##

#Find optimal lambda using training data only
filename_stem <- "LambdaTest"
ol1 <- optLambda(X,g,tre,idc=filename_stem)
ol1$optlambda 

#Find optimal lambda using training data and test data
filename_stem <- "LambdaAll"
ol2 <- optLambda.pred(XA,gA,taxaA,treA,testtaxan,idc=filename_stem)
ol2$optlambda

##Run pFDA##
opt1 <- 0.04  #replace with optimal value from training data only
pfda <- phylo.fda.pred(XA,gA,taxaA,treA,testtaxan,val=opt1)
pfda$testprediction
pfda$confusion

##Finding results across different lambda values##
lambdalist <- c(0:100)/100
nlambda <- length(lambdalist)
lmbd <- 0
pfp <- phylo.fda.pred(XA,gA,taxaA,treA,testtaxan,lmbd)
outcome <- pfp$testprediction
for (i in 1:(nlambda-1)) {
  lmbd <- lambdalist[i+1]
  pfp<-phylo.fda.pred(XA,gA,taxaA,treA,testtaxan,lmbd)
  outcome<-cbind(outcome,pfp$testprediction)
}

#Convert outcome to numbers and add row names
outcomen <- matrix(0,nrow(outcome),ncol(outcome))
for(i in 1:ncol(outcome)){
  for(j in 1:nrow(outcome)){
    if(outcome[j,i]=="Teutophagous") outcomen[j,i] <- 3
    if(outcome[j,i]=="Piscivorous") outcomen[j,i] <- 2
    if(outcome[j,i]=="Piscivorous_others") outcomen[j,i] <- 1
  }
}

colnames(outcome) <- lambdalist
colnames(outcomen) <- lambdalist
rownames(outcomen) <- rownames(outcome)


##Plot results##
dpacol <-c("green","red","yellow")    #choose any color
lgd <- c("Piscivorous_others", "Teutophagous", "Piscivorous")
yLabels <- rownames(outcomen)
xLabels <- colnames(outcomen)
reverse <- nrow(outcomen):1
yLabels <- yLabels[reverse]
routcomen <- outcomen[reverse,]
m1 <- 5
m2 <- 0

x11(width=11, height=8.5)
par(mfrow=c(1,1),mar=c(m1,10,6,m1),oma=c(1,m2,m2,m2))
image(c(1:length(xLabels)), c(1:length(yLabels)),z=t(routcomen),
      col=dpacol, xlab=expression(lambda), ylab="", axes=FALSE, main=dataname, 
      sub=paste("Optimum = ", opt1, sep=""))
axis(BELOW<-1, at=1:length(xLabels), labels=xLabels, cex.axis=0.7)
axis(LEFT<-2, at=1:length(yLabels), labels=yLabels, font=3, las=HORIZONTAL<-1,
     cex.axis=0.7)
abline(v=c(which(xLabels==opt1)), col="black", lwd=1.8);
abline(h=c(0:(length(yLabels)+1))-0.05); box()
par(xpd=NA)
legend(x=-25,y=9.3,lgd,fill=dpacol,bg="white")


########Plotting DA#####
#The DA scores (colored by groups) can be plotted using the following lines.
#First some data organization of the living species
training <- as.data.frame(cbind(training.variates, as.character(dd$Diet)))
colnames(training) <- c("DA1", "DA2", "Diet")
rownames(training) <- dd$Taxon

#Followed by organization of extinct taxa
unknown <- as.character(rep("unknown", times=length(testtaxan)))
test <- as.data.frame(cbind(test.variates, unknown))
colnames(test) <- c("DA1", "DA2", "Diet")
rownames(test) <- testtaxa

#All put together in one object, before broken into groups
scatter3 <- rbind(training, test)
scatter3[, 1:2] <- lapply(scatter3[,1:2], as.character)
scatter3[, 1:2] <- lapply(scatter3[,1:2], as.numeric)

p <- scatter3[scatter3$Diet=="Piscivorous",] 
o <- scatter3[scatter3$Diet=="Piscivorous_others",] 
s <- scatter3[scatter3$Diet=="Teutophagous",]
e <- scatter3[scatter3$Diet=="unknown",]

#Finally we can plot the discriminant scores. 
plot(p$DA1, p$DA2, 
     xlim=range(scatter3[,1]),
     ylim=range(scatter3[,2]), 
     pch=21, col="black", bg="gray", 
     cex=1.25, cex.lab=1.5, 
     xlab="DA 1", ylab="DA 2");
points(o$DA1, o$DA2, pch=21, cex=1.25, col="black", bg="gold");
points(s$DA1, s$DA2, pch=19, cex=1.25, col="black");
points(e$DA1, e$DA2, pch=24, cex=1.25, col="black", bg="green");
box(lwd=2); axis(1, lwd=2, lwd.ticks=2); axis(2, lwd=2, lwd.ticks=2)
legend(x=1e+08,y=2.6e+08,c("Piscivorous", "Piscivorous_others","Teutophagous","Unknown"),fill=c("gray","gold","black","green"),bg="white")
text(x = scatter3[,1], 
     y = scatter3[,2],
     rownames(scatter3),
     cex = 0.7, pos=3)

plotB <- ggplot(data = scatter3, aes(x= DA1, y= DA2, color = Diet, fill = Diet))+ 
  geom_point(shape=21, size = 3)+
  geom_text_repel(aes(label=rownames(scatter3), 
                      family= "arial", fontface="italic"))+
  xlim(-5.2e+08, 5.2e+08)+
  ylim(-2.4e+08, 2.3e+08)+
  xlab("DA 1")+ ylab("DA 2")+ labs(title="Scenario 2: moretaxa", tag="B")+
  theme_bw()
plotB

####Compile all plots and save final Figure.
cowplot::plot_grid(plotA, plotB, align = "v", ncol = 1)
ggsave("plotA.svg", width = 20, height = 25, units = "cm", dpi = 300)           
            
