# Supplementary material for: The better to eat you with: morphological disparity and enamel ultrastructure in odontocetes
Source: Sci Rep. 2023 Oct 8;13:16969. doi: 10.1038/s41598-023-44112-8 (PMC10560669; doi:10.1038/s41598-023-44112-8)
Supplement: Supplementary file 3 — Supplementary Information 3. [file 41598_2023_44112_MOESM3_ESM.xlsx]

## Sheet: Table S1 Ages
Table S1. FAD and LAD of all the taxa included in the present study.
Taxon	Clade	FAD	LAD	Source
Pakicetus	Archaeoceti	56	41.3	PBDB (February, 2022)
OU 22023 (Kekenodontidae)	Archaeoceti	28.1	27.3	Loch et al. (2015); Raine et al. (2015); Corrie (2019)
OU 22457 (Squalodontidae)	stem Odontoceti	25.2	21.7	Bishop (1994); Loch et al. (2015); Raine et al. (2015)
OU 22257 (Squalodontidae)	stem Odontoceti	25.2	21.7	Loch et al. (2015); Raine et al. (2015)
Phoberodon arctirostris	stem Odontoceti	20.44	15.97	Viglino et al. (2019); Cuitiño et al. (2019)
Prosqualodon australis	stem Odontoceti	20.44	15.97	Cuitiño et al. (2019); Gaetán et al. (2019)
Notocetus vanbenedeni	Platanistoidea	20.44	15.97	Cuitiño et al. (2019); Viglino et al. (2022)
OU 22108 (Delphinoidea)	stem Delphinoidea	27.2	25.2	Hornibrook (1996); Loch et al. (2015); Raine et al. (2015)
Otekaikea huata	Platanistoidea	24.6	22.3	Tanaka & Fordyce (2015)
Platanista gangetica	Platanistoidea	0.01	0	PBDB (February, 2022)
Physeter catodo	Physeteroidea (Physeteridae)	3.6	0	PBDB (February, 2022)
Kogia breviceps	Physeteroidea (Kogiidae)	3.6	0	PBDB (February, 2022)
Berardius bairdii	Ziphioidea	0.01	0	PBDB (February, 2022)
Ziphius cavirostris	Ziphioidea	5.33	0	PBDB (February, 2022)
Mesoplodon densirostris	Ziphioidea	0.01	0	PBDB (February, 2022)
Inia geoffrensis	Inioidea (Iniidae)	0.01	0	PBDB (February, 2022)
Pontoporia blainvillei	Inioidea (Pontoporiidae)	1.81	0	PBDB (February, 2022)
Delphinapterus leucas	Monodontidae	2.59	0	PBDB (February, 2022)
Phocoena spinipinnis	Phocoenidae	0.01	0	PBDB (February, 2022)
Phocoena phocoena	Phocoenidae	5.33	0	PBDB (February, 2022)
Phocoenoides dalli	Phocoenidae	0.01	0	PBDB (February, 2022)
Neophocaena phocaenoidea	Phocoenidae	0.13	0	PBDB (February, 2022)
Cephalorhynchus hectori	Delphinidae	1.87	0	Pichler et al. (2001); McGowen et al. (2009); PBDB (February, 2022)
Lagenorhynchus acutus	Delphinidae	2.59	0	PBDB (February, 2022)
Orcaella brevirostris	Delphinidae	0.01	0	PBDB (February, 2022)
Orcinus orca	Delphinidae	5.33	0	PBDB (February, 2022)
Globicephala macrorhynchus	Delphinidae	2.58	0	PBDB (February, 2022)
Grampus griseus	Delphinidae	5.33	0	PBDB (February, 2022)
Pseudorca crassidens	Delphinidae	0.78	0	PBDB (February, 2022)
Delphinus delphis	Delphinidae	5.33	0	PBDB (February, 2022)
Lagenodelphis hosei	Delphinidae	0.01	0	PBDB (February, 2022)
Stenella attenuata	Delphinidae	0.01	0	PBDB (February, 2022)
Tursiops truncatus	Delphinidae	2.58	0	PBDB (February, 2022)
Sotalia fluviatilis	Delphinidae	0.01	0	PBDB (February, 2022)
Steno bredanensis	Delphinidae	0.01	0	PBDB (February, 2022)

## Sheet: Table S2 Categorical data
Table S2. Categorical data for each of the taxa included in this study.
Taxon	Habitat	Diet	Maximum body mass (Kg)	Feeding method	Sources
Pakicetus	Semi-aquatic	Freshwater_prey	56.1585	Semi-aquatic feeding	Gingerich & Russell (1990); Aslan & Thewissen (1996); Thewissen & Williams (2002); Uhen (2004); Clementz et al. (2006); Madar (2007); Thewissen et al. (2009); Fahlke et al. (2013); Gingerich et al. (2017)
OU 22023 (Kekenodontidae)	Coastal marine	?	381.483	Raptorial	Graham et al. (2000); Clementz et al. (2014); Thompson et al. (2014); Loch et al. (2015); Marx et al. (2016); Waugh & Thewissen (2021); Corrie & Fordyce (2022); J. Corrie (pers. comm.); M. Richards (pers. comm.)
OU 22457 (Squalodontidae)	Coastal marine	?	350.972	Raptorial	Graham et al. (2000); Uhen (2004); Clementz et al. (2014); Thompson et al. (2014); Loch et al. (2015); M. Richards (pers. comm.)
OU 22257 (Squalodontidae)	Coastal marine	?	421.855	Raptorial	Graham et al. (2000); Uhen et al. (2007); Thompson et al. (2014); Loch et al. (2015); Waugh & Thewissen (2021); M. Richards (pers. comm.)
Phoberodon arctirostris	Coastal marine	?	610.639	Raptorial	Uhen (2004); Cuitiño et al. (2019); Viglino et al. (2019, 2020); Berta & Lanzetti (2020)
Prosqualodon australis	Coastal marine	?	397.915	Raptorial	Uhen (2004); Cuitiño et al. (2019); Gaetán et al. (2019); Viglino et al. (2020); Berta & Lanzetti (2020)
Notocetus vanbenedeni	Coastal marine	?	335.86	Combination suction	Uhen (2004); Cuitiño et al. (2019); Viglino (2019); Viglino et al. (2020, 2022); Berta & Lanzetti (2020)
Platanista gangetica	Freshwater	Piscivorous_others	108	Raptorial	Kelkar et al. (2017); Smith & Braulik (2018); Viglino et al. (2020)
Otekaikea huata	Coastal marine	?	340.3	Combination suction	Uhen (2004); Loch et al. (2015); Tanaka & Forydce (2015); Viglino et al. (2020); M. Richards (pers. comm.)
Physeter catodon	Oceanic marine	Teutophagous	45000	Capture suction	Whitehead (2018); Viglino et al. (2020)
Kogia breviceps	Oceanic marine	Teutophagous	417	Capture suction	Bloodworth & Odell (2008); McAlpine (2018); Viglino et al. (2020)
Berardius bairdii	Oceanic marine	Piscivorous	12000	Capture suction	Jefferson et al. (2011); Thewissen (2018); Viglino et al. (2020)
Ziphius cavirostris	Oceanic marine	Teutophagous	3000	Capture suction	Jefferson et al. (2011); Baird (2018); Viglino et al. (2020)
Mesoplodon densirostris	Oceanic marine	Teutophagous	1033	Capture suction	Jefferson et al. (2011); Pitman (2018); Viglino et al. (2020)
Inia geoffrensis	Freshwater	Piscivorous	207	Raptorial	Best & da Silva (1993); da Silva & Martin (2018); Viglino et al. (2020)
Pontoporia blainvillei	Coastal marine	Piscivorous	53	Raptorial	Crespo (2018); Viglino et al. (2020)
OU 22108 (Delphinoidea)	Coastal marine	?	320.179	Combination suction	Graham et al. (2000); Fordyce & Maxwell (2003); Clementz et al. (2014); Thompson et al. (2014); Loch et al. (2015); Viglino et al. (2020); Waugh & Thewissen (2021); M. Richards (pers. comm.)
Delphinapterus leucas	Artic	Piscivorous_others	1500	Capture suction	Stewart & Stewart (1989); O'Corry-Crowe (2018); Viglino et al. (2020)
Phocoena spinipinnis	Coastal marine	Piscivorous	105	Combination suction	Brownell Jr. & Praderi (1984); Reyes (2018); Viglino et al. (2020)
Phocoena phocoena	Coastal marine	Piscivorous	75	Combination suction	Gaskin et al. (1974); Bjørge & Tolley (2018); Viglino et al. (2020)
Phocoenoides dalli	Oceanic marine	Piscivorous_others	200	Combination suction	Jefferson (2018); Viglino et al. (2020)
Neophocaena phocaenoidea	Coastal marine-Freshwater	Piscivorous_others	70	Combination suction	Jefferson & Hung (2004); Amano (2018); Viglino et al. (2020)
Cephalorhynchus hectori	Coastal marine	Piscivorous_others	50	Combination suction	Jefferson et al. (2011); Dawson (2018); Viglino et al. (2020)
Lagenorhynchus acutus	Oceanic marine	Piscivorous_others	230	Combination suction	Cipriano (2018); Vollmer et al. (2019); Viglino et al. (2020)
Orcaella brevirostris	Coastal marine-Freshwater	Piscivorous_others	133	Combination suction	Stacey & Arnold (1999); Smith (2018); Jackson‐Ricketts et al. (2019); Viglino et al. (2020)
Orcinus orca	Oceanic marine	Top Predator	6600	Combination suction	Heyning & Dahlheim (1988); Ford (2018); Viglino et al. (2020)
Globicephala macrorhynchus	Oceanic marine	Teutophagous	3600	Capture suction	Jefferson et al. (2011); Olson (2018); Viglino et al. (2020)
Grampus griseus	Oceanic marine	Teutophagous	500	Capture suction	Hartman (2018); Viglino et al. (2020)
Pseudorca crassidens	Oceanic marine	Piscivorous	1360	Combination suction	Stacey et al. (1994); Baird (2018); Viglino et al. (2020)
Delphinus delphis	Oceanic marine-Coastal marine	Piscivorous_others	235	Combination suction	Perrin (2018); Viglino et al. (2020)
Lagenodelphis hosei	Oceanic marine	Piscivorous_others	210	Combination suction	Jefferson & Leatherwood (1994); Louella & Dolar (2018); Viglino et al. (2020)
Stenella attenuata	Oceanic marine	Piscivorous_others	119	Combination suction	Perrin (2001, 2018); Viglino et al. (2020)
Tursiops truncatus	Oceanic marine-Coastal marine	Piscivorous_others	650	Combination suction	Jefferson et al. (2011); Wells & Scott (2018); Viglino et al. (2020)
Sotalia fluviatilis	Oceanic marine	Piscivorous	53	Combination suction	Flores et al. (2018); Viglino et al. (2020)
Steno bredanensis	Oceanic marine	Piscivorous_others	155	Combination suction	West et al. (2011); Jefferson (2018); Viglino et al. (2020)

## Sheet: Table S3 disparity metrics
Table S3. Results of the pre and post-ordination disparity metrics for all scenarios, as defined in the main text. A filled cell indicates a statistically significant metric.
	WMPD	SoR	SoV	Displacement from centroid	Displacement from previous time bin	Functional divergence
Scenario
earlyMioWo
OligoWo
allexcluded
fossilsvextant

## Sheet: Table S4 permanova
Table S4. p value of the PERMANOVA analyses for each scenario as defined in the present study
	All excluded	earlyMioWo	OligoWo	FossilsExtant
Oligocene + Miocene	0.2	0.3352	0.4272	-
Miocene + extant	0.006	0.0007	0.0007	-
Oligocene + extant	0.1885	0.0293	0.1892	-
extinct + extant	-	-	-	0.0002

## Sheet: Table S5 categorical variables
Table S5. Linear model analysis between PCo and categorical variables, extant species only.
Analyses	R2	F	p
PCo ~ Diet	0.4007	17.72	0.0003101
PCo ~ Habitat	0.885	193.3	5.604e-10
PCo ~ Body Mass	0.5145	27.5	2.24e-05

## Sheet: Table S6 pGLS
Table S6. Results of the pGLS analyses.
Analysis	Variable	Z score	R2	p	F
PCo vs Habitat		1.1386	0.05918	0.135	2.0756
PCo vs Body mass		2.2492	0.24008	0.005	10.425
PCo vs feeding methods		2.0886	0.11486	0.013	4.2823
PCo vs habitat + BM	habitat	1.0529	0.04783	0.149	2.1495
	BM	2.1954	0.22873	0.017	10.2789
PCo vs feeding method + BM	feeding method	2.2127	0.10239	0.013	4.9831
	BM	2.3685	0.22761	0.01	11.077
PCo vs habitat + feeding method	habitat	1.6868	0.08014	0.05	3.1855
	feeding method	2.4527	0.13582	0.006	5.3991
PCo vs BM + feeding method	BM	2.3685	0.22761	0.01	11.077
	feeding method	2.2127	0.10239	0.013	4.9831
PCo vs habitat + BM + feeding method	habitat	1.9352	0.07324	0.03	3.886
	BM	2.3565	0.22072	0.028	11.7103
	feeding method	2.7187	0.1278	0.004	6.7807

## Sheet: Table S7 pFDA
Table S7. Confusion matrices of the PLDA analyses for both scenarios.
	Scenario: morech			Scenario: moretaxa
Phoberodon arctirostris	Piscivorous_others
Prosqualodon australis	Piscivorous_others
Notocetus vanbenedeni	Piscivorous
	true
predicted	Piscivorous	Piscivorous_others	Teutophagus	Piscivorous	Piscivorous_others	Teutophagus
Piscivorous	3	0	0	3	0	1
Piscivorous_others	3	9	0	3	9	0
Squids	0	0	4	0	0	3
OU 22457 (Squalodontidae)	Piscivorous_others
OU 22257 (Squalodontidae)	Piscivorous_others
Phoberodon arctirostris	Piscivorous_others
Prosqualodon australis	Piscivorous_others
Notocetus vanbenedeni	Piscivorous
Otekaikea huata	Piscivorous
OU 22108 (Delphinoidea)	Piscivorous_others

## Sheet: Additional references
Additional references
Amano, M. (2018). Finless porpoise Neophocaena phocaenoides, N. asiaeorientalis. In B. Würsig, J. G. M. Thewissen, & K. M. Kovacs (Eds.), Encyclopedia of Marine Mammals (Third Edition) (pp. 372-375). Academic Press
Aslan, A. & Thewissen, J. G. M. (1996). Preliminary evaluation of paleosols and implications for interpreting vertebrate fossil assemblages,Kuldana Formation, northern Pakistan. Palaeovertebrata, 25(2-4), 261–277.
Baird, R. W. (2018). Cuviers beaked whale Ziphius cavirostris. In B. Würsig, J. G. M. Thewissen, & K. M. Kovacs (Eds.), Encyclopedia of Marine Mammals (Third Edition) (pp. 234-237). Academic Press
Baird, R. W. (2018). False killer whale Pseudorca crassidens. In B. Würsig, J. G. M. Thewissen, & K. M. Kovacs (Eds.), Encyclopedia of Marine Mammals (Third Edition) (pp. 347-349). Academic Press
Berta, A., & Lanzetti, A. (2020). Feeding in marine mammals: An integration of evolution and ecology through time. Palaeontologia Electronica, 23(2), a40. https://doi.org/10.26879/951
Best, R. C., & da Silva, V. M. F. (1993). Inia geoffrensis. Mammalian Species, 426, 1-8. https://doi.org/10.2307/3504090
Bishop, D. G. (1994). Geology of the Milton area. Scale 1:50 000. Institute of Geological & Nuclear Sciences geological map 9. 1 sheet and 32 p. Lower Hutt, New Zealand. Institute of Geological & Nuclear Sciences.
Bjørge, A. & Tolley, K. A. (2018). Harbor porpoise Phocoena phocoena. In B. Würsig, J. G. M. Thewissen, & K. M. Kovacs(Eds.), Encyclopedia of Marine Mammals (Third Edition) (pp. 448-451). Academic Press
Bloodworth, B. E., & Odell, D. K. (2008). Kogia breviceps. Mammalian Species, 819, 1-12. https://doi.org/10.1644/819.1
Brian D. Smith, & Gillian T. Braulik (2018). Susu and Bhulan Platanista gangetica gangetica and P. g. minor. In B. Würsig, J. G. M. Thewissen, & K. M. Kovacs (Eds.), Encyclopedia of Marine Mammals (Third Edition) (pp. 967-970). Academic Press
Brownell, R. L., & Praderi, R. (1984). Phocoena spinipinnis. Mammalian Species, 217, 1-4. https://doi.org/10.2307/3503884
Cipriano, F. (2018). Hourglass dolphin Lagenorhynchus cruciger. In B. Würsig, J. G. M. Thewissen, & K. M. Kovacs (Eds.), Encyclopedia of Marine Mammals (Third Edition) (pp. 480-483). Academic Press
Clementz, M. T., Fordyce, R. E., Peek, S. L., & Fox, D. L. (2014). Ancient marine isoscapes and isotopic evidence of bulk-feeding by Oligocene cetaceans. Palaeogeography, Palaeoclimatology, Palaeoecology, 400, 28-40. https://doi.org/10.1016/j.palaeo.2012.09.009
Clementz, M. T., Goswami, A., Gingerich, P. D., & Koch, P. L. (2006). Isotopic records from early whales and sea cows: contrasting patterns of ecological transition. Journal of Vertebrate Paleontology, 26(2), 355-370. https://doi.org/10.1671/0272-4634(2006)26[355:irfewa]2.0.co;2
Corrie, J. (2019). Morphology, phylogeny, and paleoecology of the Kekenodontidae (Mammalia: Cetacea) from the Late Oligocene of New Zealand (Thesis, Doctor of Philosophy). University of Otago. Retrieved from http://hdl.handle.net/10523/9769
Corrie, J. E., & Fordyce, R. E. (2022). A redescription and re-evaluation of Kekenodon onamata (Mammalia: Cetacea), a late-surviving archaeocete from the Late Oligocene of New Zealand. Zoological Journal of the Linnean Society, 196(4), 1637-1670. https://doi.org/10.1093/zoolinnean/zlac019
Crespo, E. A. (2018). Franciscana dolphin Pontoporia blainvillei. In B. Würsig, J. G. M. Thewissen, & K. M. Kovacs (Eds.), Encyclopedia of Marine Mammals (Third Edition) (pp. 388-392). Academic Press
Cuitiño, J. I., Buono, M. R., Viglino, M., Farroni, N. D., & Bessone, S. (2019). Factors affecting the preservation and distribution of cetaceans in the lower Miocene Gaiman Formation of Patagonia, Argentina. Palaeogeography, Palaeoclimatology, Palaeoecology, 526, 110-125. https://doi.org/10.1016/j.palaeo.2019.03.013
da Silva, V. M. F. & Martin, A. R. (2018). Amazon river dolphin Inia geoffrensis. In B. Würsig, J. G. M. Thewissen, & K. M. Kovacs (Eds.), Encyclopedia of Marine Mammals (Third Edition) (pp. 21-24). Academic Press
Dawson, S. M. (2018). Cephalorhynchus dolphins: C. heavisidii, C. eutropia, C. hectori, and C. commersonii. In B. Würsig, J. G. M. Thewissen, & K. M. Kovacs (Eds.), Encyclopedia of Marine Mammals (Third Edition) (pp. 166-172). Academic Press
Fahlke, J. M., Bastl, K. A., Semprebon, G. M., & Gingerich, P. D. (2013). Paleoecology of archaeocete whales throughout the Eocene: Dietary adaptations revealed by microwear analysis. Palaeogeography, Palaeoclimatology, Palaeoecology, 386, 690-701. https://doi.org/10.1016/j.palaeo.2013.06.032
Flores, P. A. C., da Silva, V. M. F., Fettuccia, D. de C. (2018). Tucuxi and guiana dolphins Sotalia fluviatilis and S. guianensis. In B. Würsig, J. G. M. Thewissen, & K. M. Kovacs (Eds.), Encyclopedia of Marine Mammals (Third Edition) (pp. 1024-1027). Academic Press
Ford, J. K. B. (2018). Killer whale Orcinus orca. In B. Würsig, J. G. M. Thewissen, & K. M. Kovacs (Eds.), Encyclopedia of Marine Mammals (Third Edition) (pp. 531-537). Academic Press
Fordyce, R.E. & Maxwell, P.A. (2003). Canterbury Basin paleontology and stratigraphy (Field trip 8, Annual Conference, Geological Society of New Zealand). Geological Society of New Zealand miscellaneous publication, 116b(4), 1-18.
Gaetán, C. M., Buono, M. R., & Gaetano, L. (2019). Prosqualodon australis (Cetacea: Odontoceti) from the Early Miocene of Patagonia, Argentina: Redescription and phylogenetic analysis. Ameghiniana, 56(1), 1-27. https://doi.org/10.5710/amgh.21.11.2018.3208
Gaskin, D. E., Arnold, P. W., & Blair, B. A. (1974). Phocoena phocoena. Mammalian Species, 42, 1-8. https://doi.org/10.2307/0.42.1
Gingerich, P. D., & Russell, D. E. (1990). Dentition of Early Eocene Pakicetus (Mammalia, Cetacea). Contributions from the Museum of Paleontology University of Michigan, 28(1), 1-20.
Gingerich, P. D., Heissig, K., Bebej, R. M., & von Koenigswald, W. (2017). Astragali of Pakicetidae and other early-to-middle Eocene archaeocetes (Mammalia, Cetacea) of Pakistan: locomotion and habitat in the initial stages of whale evolution. PalZ, 91(4), 601-627. https://doi.org/10.1007/s12542-017-0362-8
Graham, I. J., Morgans, H. E. G., Waghorn, D. B., Trotter, J. A., & Whitford, D. J. (2000). Strontium isotope stratigraphy of the Oligocene‐Miocene Otekaike Limestone (Trig Z section) in southern New Zealand: Age of the Duntroonian/Waitakian Stage boundary. New Zealand Journal of Geology and Geophysics, 43(3), 335-347. https://doi.org/10.1080/00288306.2000.9514891
Hartman, K. L. (2018). Rissos's dolphin Grampus griseus. In B. Würsig, J. G. M. Thewissen, & K. M. Kovacs (Eds.), Encyclopedia of Marine Mammals (Third Edition) (pp. 824-827). Academic Press
Heyning, J. E., & Dahlheim, M. E. (1988). Orcinus orca. Mammalian Species, 304, 1-9. https://doi.org/10.2307/3504225
Hornibrook, N. de B. (1996). New Zealand Eocene and Oligocene benthic foraminifera of the family Notorotaliidae. Institute of Geological & Nuclear Sciences monograph 12; New Zealand Geological Survey paleontological bulletin, 69, 1-45.
Jackson‐Ricketts, J., Ruiz‐Cooley, R. I., Junchompoo, C., Thongsukdee, S., Intongkham, A., Ninwat, S., Kittiwattanawong, K., Hines, E. M. & Costa, D. P. (2019). Ontogenetic variation in diet and habitat of Irrawaddy dolphins (Orcaella brevirostris) in the Gulf of Thailand and the Andaman Sea. Marine Mammal Science, 35(2), 492-521. https://doi.org/10.1111/mms.12547
Jefferson, T. A. (2018). Dall's porpoise Phocoenoides dalli. In B. Würsig, J. G. M. Thewissen, & K. M. Kovacs (Eds.), Encyclopedia of Marine Mammals (Third Edition) (pp. 239-242). Academic Press
Jefferson, T. A. (2018). Rough-toothed dolphin Steno bredanensis. In B. Würsig, J. G. M. Thewissen, & K. M. Kovacs (Eds.), Encyclopedia of Marine Mammals (Third Edition) (pp. 838-840). Academic Press
Jefferson, T. A., & Hung, S. K. (2004). Neophocaena phocaenoides. Mammalian Species, 746, 1-12. https://doi.org/10.1644/746
Jefferson, T. A., & Leatherwood, S. (1994). Lagenodelphis hosei. Mammalian Species, 470, 1-5. https://doi.org/10.2307/3504207
Jefferson, T. A., Webber, M. A., & Pitman, R. (2011). Marine mammals of the world: a comprehensive guide to their identification. Elsevier.
Kelkar, N., Dey, S., Deshpande, K., Choudhary, S. K., Dey, S., & Morisaka, T. (2018). Foraging and feeding ecology of Platanista: an integrative review. Mammal Review, 48(3), 194-208. https://doi.org/10.1111/mam.12124
Loch, C., Kieser, J. A., & Fordyce, R. E. (2015). Enamel ultrastructure in fossil cetaceans (Cetacea: Archaeoceti and Odontoceti). PLoS One, 10(1), e0116557. https://doi.org/10.1371/journal.pone.0116557
Louella, M. & Dolar, L. (2018). Fraser's dolphin Lagenodelphis hosei. In B. Würsig, J. G. M. Thewissen, & K. M. Kovacs (Eds.), Encyclopedia of Marine Mammals (Third Edition) (pp. 392-395). Academic Press
Madar, S. I. (2007). The postcranial skeleton of Early Eocene pakicetid cetaceans. Journal of Paleontology, 81(1), 176-200. https://doi.org/10.1666/0022-3360(2007)81[176:tpsoee]2.0.co;2
Marx, F. G., Lambert, O., & Uhen, M. D. (2016). Cetacean Paleobiology. John Wiley & Sons, Ltd. 345 pp. https://doi.org/10.1002/9781118561546
McAlpine, D. F. (2018). Pygmy and dwarf sperm whales Koguia breviceps and K. sima. In B. Würsig, J. G. M. Thewissen, & K. M. Kovacs (Eds.), Encyclopedia of Marine Mammals (Third Edition) (pp. 786-788). Academic Press
McGowen, M. R., Spaulding, M., & Gatesy, J. (2009). Divergence date estimation and a comprehensive molecular tree of extant cetaceans. Molecular Phylogenetics and Evolution, 53(3), 891-906. https://doi.org/10.1016/j.ympev.2009.08.018
O'Corry-Crowe, G. M. (2018). Beluga whale Delphinapterus leucas. In B. Würsig, J. G. M. Thewissen, & K. M. Kovacs (Eds.), Encyclopedia of Marine Mammals (Third Edition) (pp. 93-96). Academic Press
Olson, P. A. (2018). Pilot whales Globicephala melas and G. macrorhynchus. In B. Würsig, J. G. M. Thewissen, & K. M. Kovacs (Eds.), Encyclopedia of Marine Mammals (Third Edition) (pp. 701-705). Academic Press
PBDB (2022). Paleobiology Database. Https://paleobiodb.org. Accessed: February 2022
Perrin, W. F. (2001). Stenella attenuata. Mammalian Species, 683, 1-8. https://doi.org/10.1644/1545-1410(2001)683<0001:sa>2.0.co;2
Perrin, W. F. (2018). Common dolphin Delphinus delphis. In B. Würsig, J. G. M. Thewissen, & K. M. Kovacs (Eds.), Encyclopedia of Marine Mammals (Third Edition) (pp. 205-209). Academic Press
Perrin, W. F. (2018). Pantropical spotted dolphin Stenella attenuata. In B. Würsig, J. G. M. Thewissen, & K. M. Kovacs (Eds.), Encyclopedia of Marine Mammals (Third Edition) (pp. 676-678). Academic Press
Pichler, F. B., Robineau, D., Goodall, R. N., Meyer, M. A., Olivarria, C., & Baker, C. S. (2001). Origin and radiation of Southern Hemisphere coastal dolphins (genus Cephalorhynchus). Mol Ecol, 10(9), 2215-2223. https://doi.org/10.1046/j.0962-1083.2001.01360.x
Pitman, R. (2018). Mesoplodon beaked whales Mesoplodon spp. In B. Würsig, J. G. M. Thewissen, & K. M. Kovacs (Eds.), Encyclopedia of Marine Mammals (Third Edition) (pp. 595-602). Academic Press
Raine, J.I., Beu, A.G., Boyes, A.F., Campbell, H.J., Cooper, R.A., Crampton, J.S., Crundwell, M.P., Hollis, C.J., Morgans, H.E.G. & Mortimer, N. (2015). New Zealand Geological Timescale NZGT 2015/1. New Zealand Journal of Geology and Geophysics, 58(4), 398-403. DOI: 10.1080/00288306.2015.1086391
Reyes, J. C. (2018). Burmeister's porpoise Phocoena spinipinnis Burmeister, 1865. In B. Würsig, J. G. M. Thewissen, & K. M. Kovacs (Eds.), Encyclopedia of Marine Mammals (Third Edition) (pp. 146-148). Academic Press
Smith, B. D. (2018). Irrawaddy dolphin Orcaella brevirostris. In B. Würsig, J. G. M. Thewissen, & K. M. Kovacs (Eds.), Encyclopedia of Marine Mammals (Third Edition) (pp. 525-529). Academic Press
Stacey, P. J., & Arnold, P. W. (1999). Orcaella brevirostris. Mammalian Species, 616, 1-8.
Stacey, P. J., Leatherwood, S., & Baird, R. W. (1994). Pseudorca crassidens. Mammalian Species, 456, 1-6.
Stewart, B. E., & Stewart, R. E. A. (1989). Delphinapterus leucas. Mammalian Species, 336, 1-8. https://doi.org/10.2307/3504210
Tanaka, Y., & Fordyce, R. E. (2015). A new Oligo-Miocene dolphin from New Zealand Otekaikea huata expands diversity of the early Platanistoidea. Palaeontologia Electronica, 18.2.23A, 1-71. https://doi.org/10.26879/518
Thewissen, J. G. M. (2018). Berardius Beaked whales Berardius bairdii and B. arnuxii. In B. Würsig, J. G. M. Thewissen, & K. M. Kovacs (Eds.), Encyclopedia of Marine Mammals (Third Edition) (pp. 786-788). Academic Press
Thewissen, J. G. M., & Williams, E. M. (2002). The early radiations of Cetacea (Mammalia): Evolutionary pattern and developmental correlations. Annual Review of Ecology and Systematics, 33(1), 73-90. https://doi.org/10.1146/annurev.ecolsys.33.020602.095426
Thewissen, J. G. M., Cooper, L. N., George, J. C., & Bajpai, S. (2009). From land to water: The origin of whales, dolphins, and porpoises. Evolution: Education and Outreach, 2(2), 272-288. https://doi.org/10.1007/s12052-009-0135-2
Thompson, N. K., Bassett, K. N., & Reid, C. M. (2014). The effect of volcanism on cool-water carbonate facies during maximum inundation of Zealandia in the Waitaki–Oamaru region. New Zealand Journal of Geology and Geophysics, 57(2), 149-169. https://doi.org/10.1080/00288306.2014.904385
Uhen, M. D., Fordyce, R. E., & Barnes, L. G. (2007). Odontoceti. In C. M. Janis, G. F. Gunnell, & M. D. Uhen (Eds.), Evolution of tertiary mammals of North America (pp. 566-606). Cambridge University Press
Viglino, M. (2019). Sistemática, filogenia y paleoecología de Notocetus vanbenedeni del Mioceno temprano de Patagonia y la evolución de los Platanistoidea (Mammalia, Cetacea, Odontoceti). [PhD, Universidad de Buenos Aires]. Ciudad Autónoma de Buenos Aires.
Viglino, M., Buono, M. R., Fordyce, R. E., Cuitiño, J. I., & Fitzgerald, E. M. G. (2019). Anatomy and phylogeny of the large shark-toothed dolphin Phoberodon arctirostris Cabrera, 1926 (Cetacea: Odontoceti) from the early Miocene of Patagonia (Argentina). Zoological Journal of the Linnean Society, 185(2), 511-542. https://doi.org/10.1093/zoolinnean/zly053
Viglino, M., Buono, M. R., Tanaka, Y., Cuitiño, J. I., & Fordyce, R. E. (2022). Unravelling the identity of the platanistoid Notocetus vanbenedeni Moreno, 1892 (Cetacea, Odontoceti) from the early Miocene of Patagonia (Argentina). Journal of Systematic Palaeontology, 20(1). https://doi.org/10.1080/14772019.2022.2082890
Viglino, M., Gaetán, C. M., Cuitiño, J. I., & Buono, M. R. (2020). First toothless platanistoid from the early Miocene of Patagonia: the golden age of diversification of the Odontoceti. Journal of Mammalian Evolution, 28(2), 337-358. https://doi.org/10.1007/s10914-020-09505-w
Vollmer, N. L., Ashe, E., Brownell, R. L., Cipriano, F., Mead, J. G., Reeves, R. R., Soldevilla, M. S., Williams, R. (2019). Taxonomic revision of the dolphin genus Lagenorhynchus. Marine Mammal Science. https://doi.org/10.1111/mms.12573
Wells, R. S. & Scott, M. D. (2018). Bottlenose dolphin, Tursiops truncatus, common bottlenose dolphin. In B. Würsig, J. G. M. Thewissen, & K. M. Kovacs (Eds.), Encyclopedia of Marine Mammals (Third Edition) (pp. 118-125). Academic Press
West, K. L., Mead, J. G., & White, W. (2011). Steno bredanensis. Mammalian Species, 43, 177-189. https://doi.org/10.1644/886.1
Whitehead, H. (2018). Sperm whale Physeter macrocephalus. In B. Würsig, J. G. M. Thewissen, & K. M. Kovacs (Eds.), Encyclopedia of Marine Mammals (Third Edition) (pp. 919-925). Academic Press
